# Supplementary material for: Inhibition of the renin-angiotensin system causes concentric hypertrophy of renal arterioles in mice and humans
Source: JCI Insight. 2021 Dec 22;6(24):e154337. doi: 10.1172/jci.insight.154337 (PMC8783690; doi:10.1172/jci.insight.154337)
Supplement: Supplemental tables 1-8 [file jciinsight-6-154337-s107.xlsx]

## Sheet: S_Table_01
Supplementary Table 1: Differential expressed genes between wild type renin cells and Reninnull cells
Gene	log2FoldChange	Adjusted P value	Description	Biological Process (GO)	Cellular Component (GO)	Molecular Function (GO)
Spp1	-9.98451	3.14229e-05	secreted phosphoprotein 1	GO:2000866 positive regulation of estradiol secretion;GO:0035938 estradiol secretion;GO:2000864 regulation of estradiol secretion	GO:0045177 apical part of cell;GO:0048471 perinuclear region of cytoplasm;GO:0005794 Golgi apparatus	GO:0050840 extracellular matrix binding;GO:0005178 integrin binding;GO:0005125 cytokine activity
Keg1	-9.4232	0.0470208	kidney expressed gene 1		GO:0005874 microtubule;GO:0005813 centrosome;GO:0099513 polymeric cytoskeletal fiber	GO:0047961 glycine N-acyltransferase activity;GO:0016410 N-acyltransferase activity;GO:0016747 transferase activity, transferring acyl groups other than amino-acyl groups
Erap1	-8.39967	0.008409	endoplasmic reticulum aminopeptidase 1	GO:0043171 peptide catabolic process;GO:0002483 antigen processing and presentation of endogenous peptide antigen;GO:0019885 antigen processing and presentation of endogenous peptide antigen via MHC class I	GO:0005788 endoplasmic reticulum lumen;GO:0005789 endoplasmic reticulum membrane;GO:0098827 endoplasmic reticulum subcompartment	GO:0005138 interleukin-6 receptor binding;GO:0070006 metalloaminopeptidase activity;GO:0005164 tumor necrosis factor receptor binding
Crispld2	-8.14652	6.84325e-15	cysteine-rich secretory protein LCCL domain containing 2	GO:0060325 face morphogenesis;GO:0060323 head morphogenesis;GO:0060324 face development	GO:0030133 transport vesicle;GO:0031012 extracellular matrix;GO:0031410 cytoplasmic vesicle	GO:0008201 heparin binding;GO:0005539 glycosaminoglycan binding;GO:1901681 sulfur compound binding
Mrps25	-8.11686	0.00035873	mitochondrial ribosomal protein S25	GO:0032543 mitochondrial translation;GO:0140053 mitochondrial gene expression;GO:0006412 translation	GO:0000314 organellar small ribosomal subunit;GO:0005763 mitochondrial small ribosomal subunit;GO:0015935 small ribosomal subunit	GO:0003735 structural constituent of ribosome;GO:0005198 structural molecule activity;GO:0003674 molecular_function
Col4a3	-8.06736	1.34449e-07	collagen, type IV, alpha 3	GO:1905563 negative regulation of vascular endothelial cell proliferation;GO:0032836 glomerular basement membrane development;GO:0038063 collagen-activated tyrosine kinase receptor signaling pathway	GO:0005587 collagen type IV trimer;GO:0098642 network-forming collagen trimer;GO:0098645 collagen network	GO:0030020 extracellular matrix structural constituent conferring tensile strength;GO:0005178 integrin binding;GO:0005201 extracellular matrix structural constituent
Cp	-8.0143	7.56177e-09	ceruloplasmin	GO:0006825 copper ion transport;GO:0046688 response to copper ion;GO:0006826 iron ion transport	GO:0046658 anchored component of plasma membrane;GO:0031225 anchored component of membrane;GO:0031226 intrinsic component of plasma membrane	GO:0004322 ferroxidase activity;GO:0016724 oxidoreductase activity, oxidizing metal ions, oxygen as acceptor;GO:0016722 oxidoreductase activity, oxidizing metal ions
Pdpn	-7.90124	0.000169745	podoplanin	GO:1905863 invadopodium organization;GO:1904328 regulation of myofibroblast contraction;GO:0060838 lymphatic endothelial cell fate commitment	GO:0071437 invadopodium;GO:0061851 leading edge of lamellipodium;GO:0031258 lamellipodium membrane	GO:0008517 folic acid transmembrane transporter activity;GO:0015250 water channel activity;GO:0005372 water transmembrane transporter activity
Pcgf5	-7.78377	0.0024041	polycomb group ring finger 5	GO:0060819 inactivation of X chromosome by genetic imprinting;GO:0036353 histone H2A-K119 monoubiquitination;GO:0035518 histone H2A monoubiquitination	GO:0000805 X chromosome;GO:0035102 PRC1 complex;GO:0000803 sex chromosome	GO:0046872 metal ion binding;GO:0043169 cation binding;GO:0043167 ion binding
Sharpin	-7.70777	0.000656258	SHANK-associated RH domain interacting protein	GO:0097039 protein linear polyubiquitination;GO:2000348 regulation of CD40 signaling pathway;GO:0023035 CD40 signaling pathway	GO:0071797 LUBAC complex;GO:0000151 ubiquitin ligase complex;GO:0014069 postsynaptic density	GO:0031593 polyubiquitin modification-dependent protein binding;GO:0043130 ubiquitin binding;GO:0032182 ubiquitin-like protein binding
Nedd9	-7.68673	0.00173874	neural precursor cell expressed, developmentally down-regulated gene 9	GO:0090527 actin filament reorganization;GO:1900026 positive regulation of substrate adhesion-dependent cell spreading;GO:0061098 positive regulation of protein tyrosine kinase activity	GO:0000922 spindle pole;GO:0005819 spindle;GO:0015630 microtubule cytoskeleton	GO:1990782 protein tyrosine kinase binding;GO:0019901 protein kinase binding;GO:0019900 kinase binding
Il6	-7.68159	1.25853e-06	interleukin 6	GO:0002384 hepatic immune response;GO:0032625 interleukin-21 production;GO:2000660 negative regulation of interleukin-1-mediated signaling pathway	GO:0005896 interleukin-6 receptor complex;GO:0098802 plasma membrane receptor complex;GO:0043235 receptor complex	GO:0005138 interleukin-6 receptor binding;GO:0008083 growth factor activity;GO:0070851 growth factor receptor binding
Enc1	-7.66824	0.00767221	ectodermal-neural cortex 1	GO:0010499 proteasomal ubiquitin-independent protein catabolic process;GO:0017148 negative regulation of translation;GO:0034249 negative regulation of cellular amide metabolic process	GO:0031463 Cul3-RING ubiquitin ligase complex;GO:0016363 nuclear matrix;GO:0034399 nuclear periphery	GO:0003779 actin binding;GO:0008092 cytoskeletal protein binding;GO:0005515 protein binding
Cltrn	-7.63699	0.0176502	collectrin, amino acid transport regulator	GO:0035543 positive regulation of SNARE complex assembly;GO:1902834 regulation of proline import across plasma membrane;GO:1902836 positive regulation of proline import across plasma membrane	GO:0031526 brush border membrane;GO:0005903 brush border;GO:0098862 cluster of actin-based cell projections	GO:0042803 protein homodimerization activity;GO:0046983 protein dimerization activity;GO:0042802 identical protein binding
Man2a1	-7.61383	5.02425e-05	mannosidase 2, alpha 1	GO:0006517 protein deglycosylation;GO:0006013 mannose metabolic process;GO:0006491 N-glycan processing	GO:0005797 Golgi medial cisterna;GO:0005801 cis-Golgi network;GO:0031985 Golgi cisterna	GO:0004572 mannosyl-oligosaccharide 1,3-1,6-alpha-mannosidase activity;GO:0015924 mannosyl-oligosaccharide mannosidase activity;GO:0004559 alpha-mannosidase activity
Col3a1	-7.59433	2.22076e-13	collagen, type III, alpha 1	GO:0060414 aorta smooth muscle tissue morphogenesis;GO:2001223 negative regulation of neuron migration;GO:0018149 peptide cross-linking	GO:0005586 collagen type III trimer;GO:0005583 fibrillar collagen trimer;GO:0098643 banded collagen fibril	GO:0048407 platelet-derived growth factor binding;GO:0030020 extracellular matrix structural constituent conferring tensile strength;GO:0046332 SMAD binding
M6pr	-7.58494	4.32275e-06	mannose-6-phosphate receptor, cation dependent	GO:0033299 secretion of lysosomal enzymes;GO:0006622 protein targeting to lysosome;GO:0006623 protein targeting to vacuole	GO:0005770 late endosome;GO:0005802 trans-Golgi network;GO:0000323 lytic vacuole	GO:1905394 retromer complex binding;GO:0019904 protein domain specific binding;GO:0044877 protein-containing complex binding
Hsph1	-7.57134	0.0369716	heat shock 105kDa/110kDa protein 1	GO:1903750 regulation of intrinsic apoptotic signaling pathway in response to hydrogen peroxide;GO:1903751 negative regulation of intrinsic apoptotic signaling pathway in response to hydrogen peroxide;GO:0045345 positive regulation of MHC class I biosynthetic process	GO:0005874 microtubule;GO:0099513 polymeric cytoskeletal fiber;GO:0099512 supramolecular fiber	GO:0000774 adenyl-nucleotide exchange factor activity;GO:0060590 ATPase regulator activity;GO:0043014 alpha-tubulin binding
Anxa3	-7.48538	4.17614e-06	annexin A3	GO:0043312 neutrophil degranulation;GO:0002283 neutrophil activation involved in immune response;GO:0042119 neutrophil activation	GO:0042581 specific granule;GO:0030670 phagocytic vesicle membrane;GO:0030666 endocytic vesicle membrane	GO:0019834 phospholipase A2 inhibitor activity;GO:0004859 phospholipase inhibitor activity;GO:0055102 lipase inhibitor activity
Gbp7	-7.48435	0.0140553	guanylate binding protein 7	GO:0044406 adhesion of symbiont to host;GO:0042832 defense response to protozoan;GO:0001562 response to protozoan	GO:0020005 symbiont-containing vacuole membrane;GO:0018995 host;GO:0020003 symbiont-containing vacuole	GO:0003924 GTPase activity;GO:0005525 GTP binding;GO:0032550 purine ribonucleoside binding
Col6a5	-7.46642	0.0223575	collagen, type VI, alpha 5	GO:0007155 cell adhesion;GO:0022610 biological adhesion;GO:0008150 biological_process	GO:0005581 collagen trimer;GO:0062023 collagen-containing extracellular matrix;GO:0031012 extracellular matrix	GO:0030020 extracellular matrix structural constituent conferring tensile strength;GO:0005201 extracellular matrix structural constituent;GO:0005198 structural molecule activity
Gem	-7.45802	1.7135e-07	GTP binding protein (gene overexpressed in skeletal muscle)	GO:1901842 negative regulation of high voltage-gated calcium channel activity;GO:1901841 regulation of high voltage-gated calcium channel activity;GO:1901386 negative regulation of voltage-gated calcium channel activity	GO:0051233 spindle midzone;GO:0072686 mitotic spindle;GO:0030496 midbody	GO:0005246 calcium channel regulator activity;GO:0019003 GDP binding;GO:0099106 ion channel regulator activity
Enpp2	-7.40086	0.00888501	ectonucleotide pyrophosphatase/phosphodiesterase 2	GO:2000394 positive regulation of lamellipodium morphogenesis;GO:0044849 estrous cycle;GO:2000392 regulation of lamellipodium morphogenesis	GO:0005794 Golgi apparatus;GO:0005887 integral component of plasma membrane;GO:0031226 intrinsic component of plasma membrane	GO:0047391 alkylglycerophosphoethanolamine phosphodiesterase activity;GO:0004528 phosphodiesterase I activity;GO:0004551 nucleotide diphosphatase activity
Ncoa4	-7.36971	1.50677e-07	nuclear receptor coactivator 4	GO:0006622 protein targeting to lysosome;GO:0006623 protein targeting to vacuole;GO:0061462 protein localization to lysosome	GO:0044754 autolysosome;GO:0005767 secondary lysosome;GO:0005776 autophagosome	GO:0003674 molecular_function
Adrm1	-7.31543	0.0301932	adhesion regulating molecule 1	GO:0060399 positive regulation of growth hormone receptor signaling pathway;GO:0060398 regulation of growth hormone receptor signaling pathway;GO:0042699 follicle-stimulating hormone signaling pathway	GO:0008541 proteasome regulatory particle, lid subcomplex;GO:0005838 proteasome regulatory particle;GO:0022624 proteasome accessory complex	GO:0061133 endopeptidase activator activity;GO:0070628 proteasome binding;GO:0016504 peptidase activator activity
Ltbp4	-7.28735	1.43107e-05	latent transforming growth factor beta binding protein 4	GO:0048251 elastic fiber assembly;GO:0085029 extracellular matrix assembly;GO:0007179 transforming growth factor beta receptor signaling pathway	GO:0001527 microfibril;GO:0044420 extracellular matrix component;GO:0062023 collagen-containing extracellular matrix	GO:0050431 transforming growth factor beta binding;GO:0019955 cytokine binding;GO:0019838 growth factor binding
Hipk1	-7.26395	1.52397e-07	homeodomain interacting protein kinase 1	GO:0060235 lens induction in camera-type eye;GO:0061072 iris morphogenesis;GO:0060059 embryonic retina morphogenesis in camera-type eye	GO:0016605 PML body;GO:0016607 nuclear speck;GO:0005813 centrosome	GO:0004713 protein tyrosine kinase activity;GO:0003714 transcription corepressor activity;GO:0004674 protein serine/threonine kinase activity
Fbp1	-7.24211	0.037345	fructose bisphosphatase 1	GO:0005985 sucrose metabolic process;GO:0005986 sucrose biosynthetic process;GO:0046351 disaccharide biosynthetic process	GO:0005829 cytosol;GO:0005634 nucleus;GO:0044444 cytoplasmic part	GO:0042132 fructose 1,6-bisphosphate 1-phosphatase activity;GO:0050308 sugar-phosphatase activity;GO:0019203 carbohydrate phosphatase activity
9130023H24Rik	-7.23026	0.000129509	RIKEN cDNA 9130023H24 gene
Stard7	-7.18202	0.000602015	START domain containing 7	GO:0035745 T-helper 2 cell cytokine production;GO:0035743 CD4-positive, alpha-beta T cell cytokine production;GO:0061436 establishment of skin barrier	GO:0005739 mitochondrion;GO:0005576 extracellular region;GO:0044444 cytoplasmic part	GO:0008289 lipid binding;GO:0005488 binding;GO:0003674 molecular_function
Zfp317	-7.10775	1.66253e-05	zinc finger protein 317	GO:0006357 regulation of transcription by RNA polymerase II;GO:0006366 transcription by RNA polymerase II;GO:0006355 regulation of transcription, DNA-templated	GO:0005634 nucleus;GO:0043231 intracellular membrane-bounded organelle;GO:0043227 membrane-bounded organelle	GO:0000978 RNA polymerase II proximal promoter sequence-specific DNA binding;GO:0000987 proximal promoter sequence-specific DNA binding;GO:0000981 DNA-binding transcription factor activity, RNA polymerase II-specific
Spink1	-7.102	0.0269923	serine peptidase inhibitor, Kazal type 1	GO:0010751 negative regulation of nitric oxide mediated signal transduction;GO:1900003 regulation of serine-type endopeptidase activity;GO:1900004 negative regulation of serine-type endopeptidase activity	GO:0005615 extracellular space;GO:0044421 extracellular region part;GO:0005576 extracellular region	GO:0004867 serine-type endopeptidase inhibitor activity;GO:0004866 endopeptidase inhibitor activity;GO:0030414 peptidase inhibitor activity
B3gnt2	-7.09589	0.000469019	UDP-GlcNAc:betaGal beta-1,3-N-acetylglucosaminyltransferase 2	GO:0030309 poly-N-acetyllactosamine metabolic process;GO:0030311 poly-N-acetyllactosamine biosynthetic process;GO:0006023 aminoglycan biosynthetic process	GO:0005794 Golgi apparatus;GO:0012505 endomembrane system;GO:0016021 integral component of membrane	GO:0008532 N-acetyllactosaminide beta-1,3-N-acetylglucosaminyltransferase activity;GO:0008378 galactosyltransferase activity;GO:0008376 acetylgalactosaminyltransferase activity
Pcdh7	-7.03454	4.7314e-07	protocadherin 7	GO:0007155 cell adhesion;GO:0022610 biological adhesion;GO:0008150 biological_process	GO:0005887 integral component of plasma membrane;GO:0031226 intrinsic component of plasma membrane;GO:0044459 plasma membrane part	GO:0005515 protein binding;GO:0005488 binding;GO:0003674 molecular_function
Rasa1	-7.02687	1.28704e-07	RAS p21 protein activator 1	GO:0036120 cellular response to platelet-derived growth factor stimulus;GO:0036119 response to platelet-derived growth factor;GO:0001953 negative regulation of cell-matrix adhesion	GO:0001726 ruffle;GO:0031965 nuclear membrane;GO:0031252 cell leading edge	GO:0005161 platelet-derived growth factor receptor binding;GO:0043422 protein kinase B binding;GO:0001784 phosphotyrosine residue binding
Slc43a3	-7.01277	0.000541354	solute carrier family 43, member 3	GO:0055085 transmembrane transport;GO:0006810 transport;GO:0051234 establishment of localization	GO:0016021 integral component of membrane;GO:0031224 intrinsic component of membrane;GO:0044425 membrane part	(Human)GO:0022857 transmembrane transporter activity;GO:0005215 transporter activity;GO:0005515 protein binding
Slc5a3	-6.85565	3.47392e-07	solute carrier family 5 (inositol transporters), member 3	GO:0015798 myo-inositol transport;GO:0015791 polyol transport;GO:0006020 inositol metabolic process	GO:0048471 perinuclear region of cytoplasm;GO:0005886 plasma membrane;GO:0071944 cell periphery	GO:0005412 glucose:sodium symporter activity;GO:0005402 carbohydrate:cation symporter activity;GO:0005355 glucose transmembrane transporter activity
Wfdc2	-6.83863	0.0024505	WAP four-disulfide core domain 2	GO:0019731 antibacterial humoral response;GO:0019730 antimicrobial humoral response;GO:0010466 negative regulation of peptidase activity	GO:0005615 extracellular space;GO:0044421 extracellular region part;GO:0005576 extracellular region	GO:0019828 aspartic-type endopeptidase inhibitor activity;GO:0004869 cysteine-type endopeptidase inhibitor activity;GO:0004867 serine-type endopeptidase inhibitor activity
Gns	-6.82802	4.32485e-05	glucosamine (N-acetyl)-6-sulfatase	GO:0030203 glycosaminoglycan metabolic process;GO:0006022 aminoglycan metabolic process;GO:1901135 carbohydrate derivative metabolic process	GO:0000323 lytic vacuole;GO:0005764 lysosome;GO:0005773 vacuole	GO:0008449 N-acetylglucosamine-6-sulfatase activity;GO:0043199 sulfate binding;GO:0008484 sulfuric ester hydrolase activity
Rtraf	-6.82631	0.00425918	RNA transcription, translation and transport factor	GO:0006388 tRNA splicing, via endonucleolytic cleavage and ligation;GO:0000394 RNA splicing, via endonucleolytic cleavage and ligation;GO:0008033 tRNA processing	GO:0072669 tRNA-splicing ligase complex;GO:0072686 mitotic spindle;GO:0005819 spindle	GO:0000993 RNA polymerase II complex binding;GO:0043175 RNA polymerase core enzyme binding;GO:0001098 basal transcription machinery binding
Gm17922	-6.82523	0.0251875	nucleophosmin 1 pseudogene
Ddit3	-6.756	5.18895e-09	DNA-damage inducible transcript 3	GO:0034263 positive regulation of autophagy in response to ER overload;GO:1990442 intrinsic apoptotic signaling pathway in response to nitrosative stress;GO:2000016 negative regulation of determination of dorsal identity	GO:1990622 CHOP-ATF3 complex;GO:1990617 CHOP-ATF4 complex;GO:0036488 CHOP-C/EBP complex	GO:0008140 cAMP response element binding protein binding;GO:0043522 leucine zipper domain binding;GO:0030275 LRR domain binding
Slc27a2	-6.72028	0.00437746	solute carrier family 27 (fatty acid transporter), member 2	GO:0097089 methyl-branched fatty acid metabolic process;GO:0001561 fatty acid alpha-oxidation;GO:0042760 very long-chain fatty acid catabolic process	GO:0005779 integral component of peroxisomal membrane;GO:0031231 intrinsic component of peroxisomal membrane;GO:0005778 peroxisomal membrane	GO:0070251 pristanate-CoA ligase activity;GO:0050197 phytanate-CoA ligase activity;GO:0047747 cholate-CoA ligase activity
Pde8b	-6.7167	0.020587	phosphodiesterase 8B	GO:0035106 operant conditioning;GO:0090032 negative regulation of steroid hormone biosynthetic process;GO:0032353 negative regulation of hormone biosynthetic process	GO:0005575 cellular_component	GO:0004115 3',5'-cyclic-AMP phosphodiesterase activity;GO:0004114 3',5'-cyclic-nucleotide phosphodiesterase activity;GO:0004112 cyclic-nucleotide phosphodiesterase activity
Itih4	-6.70641	0.0220264	inter alpha-trypsin inhibitor, heavy chain 4	GO:0030212 hyaluronan metabolic process;GO:0006953 acute-phase response;GO:1903510 mucopolysaccharide metabolic process	GO:0062023 collagen-containing extracellular matrix;GO:0031012 extracellular matrix;GO:0044421 extracellular region part	GO:0005540 hyaluronic acid binding;GO:0004867 serine-type endopeptidase inhibitor activity;GO:0004866 endopeptidase inhibitor activity
Rnf181	-6.70447	0.00877211	ring finger protein 181	GO:0051865 protein autoubiquitination;GO:0016567 protein ubiquitination;GO:0032446 protein modification by small protein conjugation	GO:0005737 cytoplasm;GO:0044424 intracellular part;GO:0005622 intracellular	GO:0061630 ubiquitin protein ligase activity;GO:0061659 ubiquitin-like protein ligase activity;GO:0004842 ubiquitin-protein transferase activity
Vwa8	-6.69533	0.030026	von Willebrand factor A domain containing 8	GO:0008150 biological_process	GO:0005777 peroxisome;GO:0042579 microbody;GO:0005739 mitochondrion	GO:0016887 ATPase activity;GO:0017111 nucleoside-triphosphatase activity;GO:0016462 pyrophosphatase activity
Mid2	-6.68486	0.003591	midline 2	GO:1902187 negative regulation of viral release from host cell;GO:0035372 protein localization to microtubule;GO:0046597 negative regulation of viral entry into host cell	GO:0005874 microtubule;GO:0099513 polymeric cytoskeletal fiber;GO:0099512 supramolecular fiber	GO:0051219 phosphoprotein binding;GO:0003713 transcription coactivator activity;GO:0008017 microtubule binding
Chka	-6.67936	0.0113725	choline kinase alpha	GO:0006580 ethanolamine metabolic process;GO:0019695 choline metabolic process;GO:0006646 phosphatidylethanolamine biosynthetic process	GO:0005737 cytoplasm;GO:0044424 intracellular part;GO:0005622 intracellular	GO:0004104 cholinesterase activity;GO:0004103 choline kinase activity;GO:0004305 ethanolamine kinase activity
Mycbp	-6.66587	0.0175949	MYC binding protein	GO:0006355 regulation of transcription, DNA-templated;GO:1903506 regulation of nucleic acid-templated transcription;GO:2001141 regulation of RNA biosynthetic process	GO:0005739 mitochondrion;GO:0005654 nucleoplasm;GO:0031981 nuclear lumen	GO:0003713 transcription coactivator activity;GO:0003712 transcription coregulator activity;GO:0140110 transcription regulator activity
Rnf114	-6.65256	0.000264729	ring finger protein 114	GO:0000209 protein polyubiquitination;GO:0007283 spermatogenesis;GO:0006511 ubiquitin-dependent protein catabolic process	GO:0005829 cytosol;GO:0005886 plasma membrane;GO:0071944 cell periphery	GO:0061630 ubiquitin protein ligase activity;GO:0061659 ubiquitin-like protein ligase activity;GO:0004842 ubiquitin-protein transferase activity
Letmd1	-6.63372	0.0102761	LETM1 domain containing 1		GO:0005741 mitochondrial outer membrane;GO:0019867 outer membrane;GO:0031968 organelle outer membrane	GO:0043022 ribosome binding;GO:0043021 ribonucleoprotein complex binding;GO:0044877 protein-containing complex binding
Ppp1r16b	-6.59747	7.29429e-05	protein phosphatase 1, regulatory subunit 16B	GO:1902309 negative regulation of peptidyl-serine dephosphorylation;GO:1902308 regulation of peptidyl-serine dephosphorylation;GO:1903589 positive regulation of blood vessel endothelial cell proliferation involved in sprouting angiogenesis	GO:0016607 nuclear speck;GO:0048471 perinuclear region of cytoplasm;GO:0016604 nuclear body	GO:0017020 myosin phosphatase regulator activity;GO:0008157 protein phosphatase 1 binding;GO:0019888 protein phosphatase regulator activity
Pdlim2	-6.54871	0.000579339	PDZ and LIM domain 2	GO:0007507 heart development;GO:0061061 muscle structure development;GO:0030036 actin cytoskeleton organization	GO:0031941 filamentous actin;GO:0001725 stress fiber;GO:0097517 contractile actin filament bundle	GO:0032036 myosin heavy chain binding;GO:0051371 muscle alpha-actinin binding;GO:0031005 filamin binding
Miox	-6.52264	0.0236062	myo-inositol oxygenase	GO:0019310 inositol catabolic process;GO:0006020 inositol metabolic process;GO:0046174 polyol catabolic process	GO:0005737 cytoplasm;GO:0044424 intracellular part;GO:0005622 intracellular	GO:0050113 inositol oxygenase activity;GO:0008199 ferric iron binding;GO:0016701 oxidoreductase activity, acting on single donors with incorporation of molecular oxygen
Marcks	-6.49039	0.0413369	myristoylated alanine rich protein kinase C substrate	GO:0051764 actin crosslink formation;GO:0051017 actin filament bundle assembly;GO:0061572 actin filament bundle organization	GO:0042585 germinal vesicle;GO:0001674 female germ cell nucleus;GO:0043073 germ cell nucleus	GO:0005080 protein kinase C binding;GO:0005516 calmodulin binding;GO:0051015 actin filament binding
Pop7	-6.48033	0.011151	processing of precursor 7, ribonuclease P family, (S. cerevisiae)	GO:0001682 tRNA 5'-leader removal;GO:0099116 tRNA 5'-end processing;GO:0034471 ncRNA 5'-end processing	GO:0000172 ribonuclease MRP complex;GO:0030681 multimeric ribonuclease P complex;GO:0030677 ribonuclease P complex	GO:0033204 ribonuclease P RNA binding;GO:0004526 ribonuclease P activity;GO:0004549 tRNA-specific ribonuclease activity
Faap100	-6.44889	0.0280267	Fanconi anemia core complex associated protein 100	GO:0036297 interstrand cross-link repair;GO:0006281 DNA repair;GO:0006974 cellular response to DNA damage stimulus	GO:0043240 Fanconi anaemia nuclear complex;GO:0044451 nucleoplasm part;GO:0005654 nucleoplasm	GO:0003677 DNA binding;GO:0003676 nucleic acid binding;GO:1901363 heterocyclic compound binding
S100a6	-6.37168	1.20926e-10	S100 calcium binding protein A6 (calcyclin)	(Human)GO:0048146 positive regulation of fibroblast proliferation;GO:0048145 regulation of fibroblast proliferation;GO:0048144 fibroblast proliferation	GO:0031234 extrinsic component of cytoplasmic side of plasma membrane;GO:0001726 ruffle;GO:0009898 cytoplasmic side of plasma membrane	GO:0044548 S100 protein binding;GO:0005523 tropomyosin binding;GO:0048306 calcium-dependent protein binding
Mrps6	-6.36523	0.00154705	mitochondrial ribosomal protein S6	GO:0032543 mitochondrial translation;GO:0140053 mitochondrial gene expression;GO:0006412 translation	GO:0000314 organellar small ribosomal subunit;GO:0005763 mitochondrial small ribosomal subunit;GO:0015935 small ribosomal subunit	GO:0070181 small ribosomal subunit rRNA binding;GO:0019843 rRNA binding;GO:0003735 structural constituent of ribosome
Sod3	-6.35102	0.00384073	superoxide dismutase 3, extracellular	GO:0019430 removal of superoxide radicals;GO:0071450 cellular response to oxygen radical;GO:0071451 cellular response to superoxide	GO:0005796 Golgi lumen;GO:0062023 collagen-containing extracellular matrix;GO:0031012 extracellular matrix	GO:0004784 superoxide dismutase activity;GO:0016721 oxidoreductase activity, acting on superoxide radicals as acceptor;GO:0005507 copper ion binding
Plscr2	-6.34799	7.50588e-05	phospholipid scramblase 2	GO:0070782 phosphatidylserine exposure on apoptotic cell surface;GO:0017121 phospholipid scrambling;GO:0097035 regulation of membrane lipid distribution	GO:0005886 plasma membrane;GO:0071944 cell periphery;GO:0016021 integral component of membrane	GO:0017128 phospholipid scramblase activity;GO:0005548 phospholipid transporter activity;GO:0017124 SH3 domain binding
Cdh13	-6.27879	0.00107985	cadherin 13	GO:0055095 lipoprotein particle mediated signaling;GO:0055096 low-density lipoprotein particle mediated signaling;GO:0071404 cellular response to low-density lipoprotein particle stimulus	GO:0016342 catenin complex;GO:0005901 caveola;GO:0098982 GABA-ergic synapse	GO:0055100 adiponectin binding;GO:0030169 low-density lipoprotein particle binding;GO:0071813 lipoprotein particle binding
Svil	-6.21278	0.000277632	supervillin	GO:0051014 actin filament severing;GO:0051016 barbed-end actin filament capping;GO:0051693 actin filament capping	GO:0043034 costamere;GO:0044449 contractile fiber part;GO:0030016 myofibril	GO:0005546 phosphatidylinositol-4,5-bisphosphate binding;GO:1902936 phosphatidylinositol bisphosphate binding;GO:1901981 phosphatidylinositol phosphate binding
Arl14ep	-6.19582	0.0386158	ADP-ribosylation factor-like 14 effector protein	GO:0008150 biological_process	GO:0005925 focal adhesion;GO:0005924 cell-substrate adherens junction;GO:0030055 cell-substrate junction	GO:0003674 molecular_function
Slc13a1	-6.19504	0.000591396	solute carrier family 13 (sodium/sulfate symporters), member 1	GO:0008272 sulfate transport;GO:0072348 sulfur compound transport;GO:0015698 inorganic anion transport	GO:0005887 integral component of plasma membrane;GO:0031226 intrinsic component of plasma membrane;GO:0044459 plasma membrane part	GO:0015382 sodium:sulfate symporter activity;GO:0008271 secondary active sulfate transmembrane transporter activity;GO:0015373 anion:sodium symporter activity
Efemp1	-6.18265	0.000910917	epidermal growth factor-containing fibulin-like extracellular matrix protein 1	GO:1903975 regulation of glial cell migration;GO:0032331 negative regulation of chondrocyte differentiation;GO:0061037 negative regulation of cartilage development	GO:0005604 basement membrane;GO:0062023 collagen-containing extracellular matrix;GO:0031012 extracellular matrix	GO:0005006 epidermal growth factor-activated receptor activity;GO:0005154 epidermal growth factor receptor binding;GO:0004714 transmembrane receptor protein tyrosine kinase activity
Eif2b4	-6.17946	0.0434105	eukaryotic translation initiation factor 2B, subunit 4 delta	GO:1905098 negative regulation of guanyl-nucleotide exchange factor activity;GO:1905097 regulation of guanyl-nucleotide exchange factor activity;GO:1904424 regulation of GTP binding	GO:0005851 eukaryotic translation initiation factor 2B complex;GO:0032991 protein-containing complex;GO:0044444 cytoplasmic part	GO:0031369 translation initiation factor binding;GO:0003743 translation initiation factor activity;GO:0008135 translation factor activity, RNA binding
Samd9l	-6.15628	0.00326734	sterile alpha motif domain containing 9-like	GO:0034058 endosomal vesicle fusion;GO:0035726 common myeloid progenitor cell proliferation;GO:0048536 spleen development	GO:0005769 early endosome;GO:0005768 endosome;GO:0031410 cytoplasmic vesicle	GO:0005515 protein binding;GO:0005488 binding;GO:0003674 molecular_function
Spint2	-6.14896	0.0438916	serine protease inhibitor, Kunitz type 2	GO:0060671 epithelial cell differentiation involved in embryonic placenta development;GO:0060672 epithelial cell morphogenesis involved in placental branching;GO:0060670 branching involved in labyrinthine layer morphogenesis	GO:0005886 plasma membrane;GO:0071944 cell periphery;GO:0016021 integral component of membrane	GO:0004867 serine-type endopeptidase inhibitor activity;GO:0004866 endopeptidase inhibitor activity;GO:0030414 peptidase inhibitor activity
Pkhd1	-6.13895	0.0136689	polycystic kidney and hepatic disease 1	GO:1904054 regulation of cholangiocyte proliferation;GO:1990705 cholangiocyte proliferation;GO:0000132 establishment of mitotic spindle orientation	GO:0070062 extracellular exosome;GO:1903561 extracellular vesicle;GO:0043230 extracellular organelle	GO:0005515 protein binding;GO:0005488 binding;GO:0003674 molecular_function
Ensa	-6.13428	0.00320789	endosulfine alpha	GO:0035308 negative regulation of protein dephosphorylation;GO:0035304 regulation of protein dephosphorylation;GO:0035305 negative regulation of dephosphorylation	GO:0005737 cytoplasm;GO:0044424 intracellular part;GO:0005622 intracellular	GO:0019870 potassium channel inhibitor activity;GO:0008200 ion channel inhibitor activity;GO:0016248 channel inhibitor activity
Rpain	-6.12455	0.00867644	RPA interacting protein	GO:0006261 DNA-dependent DNA replication;GO:0009411 response to UV;GO:0006606 protein import into nucleus	GO:0016605 PML body;GO:0001650 fibrillar center;GO:0044452 nucleolar part	GO:0044877 protein-containing complex binding;GO:0046872 metal ion binding;GO:0043169 cation binding
Larp4b	-6.12063	0.000114386	La ribonucleoprotein domain family, member 4B	GO:1905870 positive regulation of 3'-UTR-mediated mRNA stabilization;GO:1905868 regulation of 3'-UTR-mediated mRNA stabilization;GO:0070935 3'-UTR-mediated mRNA stabilization	GO:0042788 polysomal ribosome;GO:0010494 cytoplasmic stress granule;GO:0005844 polysome	GO:0003730 mRNA 3'-UTR binding;GO:0003729 mRNA binding;GO:0003723 RNA binding
Mesd	-6.11789	0.00595478	mesoderm development LRP chaperone	GO:1904395 positive regulation of skeletal muscle acetylcholine-gated channel clustering;GO:1904398 positive regulation of neuromuscular junction development;GO:1904393 regulation of skeletal muscle acetylcholine-gated channel clustering	GO:0005783 endoplasmic reticulum;GO:0012505 endomembrane system;GO:0005886 plasma membrane	GO:0050750 low-density lipoprotein particle receptor binding;GO:0070325 lipoprotein particle receptor binding;GO:0005102 signaling receptor binding
Cxcl12	-6.11277	9.59296e-07	chemokine (C-X-C motif) ligand 12	GO:1903237 negative regulation of leukocyte tethering or rolling;GO:0038146 chemokine (C-X-C motif) ligand 12 signaling pathway;GO:2000669 negative regulation of dendritic cell apoptotic process	GO:0009897 external side of plasma membrane;GO:0098552 side of membrane;GO:0009986 cell surface	GO:0045236 CXCR chemokine receptor binding;GO:0008009 chemokine activity;GO:0042379 chemokine receptor binding
Acot9	-6.11237	0.00351337	acyl-CoA thioesterase 9	GO:0006637 acyl-CoA metabolic process;GO:0035383 thioester metabolic process;GO:0033865 nucleoside bisphosphate metabolic process	GO:0005739 mitochondrion;GO:0044444 cytoplasmic part;GO:0043231 intracellular membrane-bounded organelle	GO:0003986 acetyl-CoA hydrolase activity;GO:0102991 myristoyl-CoA hydrolase activity;GO:0016290 palmitoyl-CoA hydrolase activity
Cyb5b	-6.10643	0.00208876	cytochrome b5 type B	GO:0006809 nitric oxide biosynthetic process;GO:0046209 nitric oxide metabolic process;GO:2001057 reactive nitrogen species metabolic process	GO:1903958 nitric-oxide synthase complex;GO:0005741 mitochondrial outer membrane;GO:0019867 outer membrane	GO:0016662 oxidoreductase activity, acting on other nitrogenous compounds as donors, cytochrome as acceptor;GO:0050421 nitrite reductase (NO-forming) activity;GO:0098809 nitrite reductase activity
Col1a1	-6.10639	3.03277e-11	collagen, type I, alpha 1	GO:0001957 intramembranous ossification;GO:0036072 direct ossification;GO:0060346 bone trabecula formation	GO:0005584 collagen type I trimer;GO:0005583 fibrillar collagen trimer;GO:0098643 banded collagen fibril	GO:0048407 platelet-derived growth factor binding;GO:0030020 extracellular matrix structural constituent conferring tensile strength;GO:0019838 growth factor binding
Snx18	-6.05705	2.12201e-08	sorting nexin 18	GO:0036089 cleavage furrow formation;GO:0032506 cytokinetic process;GO:0000281 mitotic cytokinesis	GO:0070062 extracellular exosome;GO:1903561 extracellular vesicle;GO:0031234 extrinsic component of cytoplasmic side of plasma membrane	GO:0005546 phosphatidylinositol-4,5-bisphosphate binding;GO:1902936 phosphatidylinositol bisphosphate binding;GO:1901981 phosphatidylinositol phosphate binding
Mt1	-5.99595	5.6693e-05	metallothionein 1	GO:0046687 response to chromate;GO:0071247 cellular response to chromate;GO:0010273 detoxification of copper ion	GO:0000323 lytic vacuole;GO:0005764 lysosome;GO:0005773 vacuole	GO:0005507 copper ion binding;GO:0008270 zinc ion binding;GO:0046914 transition metal ion binding
Susd6	-5.97161	0.000664352	sushi domain containing 6	GO:0006974 cellular response to DNA damage stimulus;GO:0033554 cellular response to stress;GO:0008219 cell death	GO:0016021 integral component of membrane;GO:0031224 intrinsic component of membrane;GO:0044425 membrane part	GO:0003674 molecular_function
Metrnl	-5.96842	0.0263741	meteorin, glial cell differentiation regulator-like	GO:0090336 positive regulation of brown fat cell differentiation;GO:0014850 response to muscle activity;GO:0090335 regulation of brown fat cell differentiation	GO:0005615 extracellular space;GO:0044421 extracellular region part;GO:0005576 extracellular region	GO:0005179 hormone activity;GO:0048018 receptor ligand activity;GO:0030545 receptor regulator activity
Phyh	-5.96831	0.0114966	phytanoyl-CoA hydroxylase	GO:0019606 2-oxobutyrate catabolic process;GO:0046361 2-oxobutyrate metabolic process;GO:0097089 methyl-branched fatty acid metabolic process	GO:0005782 peroxisomal matrix;GO:0031907 microbody lumen;GO:0044438 microbody part	GO:0048244 phytanoyl-CoA dioxygenase activity;GO:0031418 L-ascorbic acid binding;GO:0008198 ferrous iron binding
Tubb6	-5.96559	0.0148557	tubulin, beta 6 class V	GO:0000226 microtubule cytoskeleton organization;GO:0007017 microtubule-based process;GO:0000278 mitotic cell cycle	GO:0005874 microtubule;GO:0099513 polymeric cytoskeletal fiber;GO:0099512 supramolecular fiber	GO:0005200 structural constituent of cytoskeleton;GO:0003924 GTPase activity;GO:0005525 GTP binding
Zfp641	-5.95912	0.0335223	zinc finger protein 641	GO:0006357 regulation of transcription by RNA polymerase II;GO:0006366 transcription by RNA polymerase II;GO:0006355 regulation of transcription, DNA-templated	GO:0005654 nucleoplasm;GO:0005829 cytosol;GO:0031981 nuclear lumen	GO:0000978 RNA polymerase II proximal promoter sequence-specific DNA binding;GO:0000987 proximal promoter sequence-specific DNA binding;GO:0000981 DNA-binding transcription factor activity, RNA polymerase II-specific
Idh1	-5.94718	0.00079063	isocitrate dehydrogenase 1 (NADP+), soluble	GO:0006097 glyoxylate cycle;GO:0060696 regulation of phospholipid catabolic process;GO:0006102 isocitrate metabolic process	GO:0005777 peroxisome;GO:0042579 microbody;GO:0005739 mitochondrion	GO:0004450 isocitrate dehydrogenase (NADP+) activity;GO:0004448 isocitrate dehydrogenase activity;GO:0050661 NADP binding
Usp53	-5.94492	0.0229743	ubiquitin specific peptidase 53	GO:0010996 response to auditory stimulus;GO:0016579 protein deubiquitination;GO:0070646 protein modification by small protein removal	GO:0005923 bicellular tight junction;GO:0070160 tight junction;GO:0043296 apical junction complex	GO:0004843 thiol-dependent ubiquitin-specific protease activity;GO:0036459 thiol-dependent ubiquitinyl hydrolase activity;GO:0101005 ubiquitinyl hydrolase activity
Rbm47	-5.94358	0.0161898	RNA binding motif protein 47	GO:0016554 cytidine to uridine editing;GO:0016553 base conversion or substitution editing;GO:0009451 RNA modification	GO:0005634 nucleus;GO:0043231 intracellular membrane-bounded organelle;GO:0043227 membrane-bounded organelle	GO:0003729 mRNA binding;GO:0003723 RNA binding;GO:0003676 nucleic acid binding
Ntrk2	-5.91362	0.024155	neurotrophic tyrosine kinase, receptor, type 2	GO:0099551 trans-synaptic signaling by neuropeptide, modulating synaptic transmission;GO:0099540 trans-synaptic signaling by neuropeptide;GO:0099538 synaptic signaling via neuropeptide	GO:0060076 excitatory synapse;GO:0005791 rough endoplasmic reticulum;GO:0043195 terminal bouton	GO:0060175 brain-derived neurotrophic factor-activated receptor activity;GO:0048403 brain-derived neurotrophic factor binding;GO:0005030 neurotrophin receptor activity
Qser1	-5.90784	0.00343372	glutamine and serine rich 1	GO:0008150 biological_process	GO:0005575 cellular_component	GO:0003674 molecular_function
Map2k1	-5.90496	0.00135815	mitogen-activated protein kinase kinase 1	GO:0090170 regulation of Golgi inheritance;GO:1903297 regulation of hypoxia-induced intrinsic apoptotic signaling pathway;GO:1903298 negative regulation of hypoxia-induced intrinsic apoptotic signaling pathway	GO:0032839 dendrite cytoplasm;GO:0120111 neuron projection cytoplasm;GO:0043204 perikaryon	GO:0005078 MAP-kinase scaffold activity;GO:0004708 MAP kinase kinase activity;GO:0031435 mitogen-activated protein kinase kinase kinase binding
Tspan8	-5.8926	0.0383298	tetraspanin 8	GO:0030195 negative regulation of blood coagulation;GO:1900047 negative regulation of hemostasis;GO:0050819 negative regulation of coagulation	GO:0009986 cell surface;GO:0005887 integral component of plasma membrane;GO:0031226 intrinsic component of plasma membrane	GO:0005178 integrin binding;GO:0050839 cell adhesion molecule binding;GO:0044877 protein-containing complex binding
Ube2j1	-5.87671	0.0237913	ubiquitin-conjugating enzyme E2J 1	GO:1904153 negative regulation of retrograde protein transport, ER to cytosol;GO:0070862 negative regulation of protein exit from endoplasmic reticulum;GO:1904152 regulation of retrograde protein transport, ER to cytosol	GO:0005783 endoplasmic reticulum;GO:0012505 endomembrane system;GO:0016021 integral component of membrane	GO:0061631 ubiquitin conjugating enzyme activity;GO:0061650 ubiquitin-like protein conjugating enzyme activity;GO:0031625 ubiquitin protein ligase binding
Trappc12	-5.86113	0.0488334	trafficking protein particle complex 12	GO:0090234 regulation of kinetochore assembly;GO:0090230 regulation of centromere complex assembly;GO:1905340 regulation of protein localization to kinetochore	GO:0030008 TRAPP complex;GO:0099023 tethering complex;GO:0005793 endoplasmic reticulum-Golgi intermediate compartment	GO:0004175 endopeptidase activity;GO:0070011 peptidase activity, acting on L-amino acid peptides;GO:0008233 peptidase activity
Gnl2	-5.84447	0.000458791	guanine nucleotide binding protein-like 2 (nucleolar)	GO:0042254 ribosome biogenesis;GO:0022613 ribonucleoprotein complex biogenesis;GO:0044085 cellular component biogenesis	GO:0005730 nucleolus;GO:0031981 nuclear lumen;GO:0043232 intracellular non-membrane-bounded organelle	GO:0005525 GTP binding;GO:0032550 purine ribonucleoside binding;GO:0001883 purine nucleoside binding
Fn1	-5.83525	1.99644e-10	fibronectin 1	GO:1904235 regulation of substrate-dependent cell migration, cell attachment to substrate;GO:1904237 positive regulation of substrate-dependent cell migration, cell attachment to substrate;GO:0007161 calcium-independent cell-matrix adhesion	GO:0005577 fibrinogen complex;GO:0005793 endoplasmic reticulum-Golgi intermediate compartment;GO:0070062 extracellular exosome	GO:0045340 mercury ion binding;GO:0097718 disordered domain specific binding;GO:0043394 proteoglycan binding
Spata7	-5.8326	0.0287763	spermatogenesis associated 7	GO:1903621 protein localization to photoreceptor connecting cilium;GO:1903546 protein localization to photoreceptor outer segment;GO:1904491 protein localization to ciliary transition zone	GO:0032391 photoreceptor connecting cilium;GO:0035869 ciliary transition zone;GO:0097733 photoreceptor cell cilium	GO:0005515 protein binding;GO:0005488 binding;GO:0003674 molecular_function
Prex2	-5.81721	1.95171e-05	phosphatidylinositol-3,4,5-trisphosphate-dependent Rac exchange factor 2	GO:0008344 adult locomotory behavior;GO:0014065 phosphatidylinositol 3-kinase signaling;GO:0035023 regulation of Rho protein signal transduction	GO:0005886 plasma membrane;GO:0071944 cell periphery;GO:0016020 membrane	GO:0005085 guanyl-nucleotide exchange factor activity;GO:0005096 GTPase activator activity;GO:0030695 GTPase regulator activity
Mpp6	-5.81084	0.00422781	membrane protein, palmitoylated 6 (MAGUK p55 subfamily member 6)	(Human)GO:0065003 protein-containing complex assembly;GO:0043933 protein-containing complex subunit organization;GO:0022607 cellular component assembly	GO:0005886 plasma membrane;GO:0071944 cell periphery;GO:0016021 integral component of membrane	GO:0004385 guanylate kinase activity;GO:0050145 nucleoside monophosphate kinase activity;GO:0016776 phosphotransferase activity, phosphate group as acceptor
Hax1	-5.80563	0.000250569	HCLS1 associated X-1	GO:0030854 positive regulation of granulocyte differentiation;GO:2000251 positive regulation of actin cytoskeleton reorganization;GO:0030852 regulation of granulocyte differentiation	GO:0016529 sarcoplasmic reticulum;GO:0005758 mitochondrial intermembrane space;GO:0016528 sarcoplasm	GO:0019966 interleukin-1 binding;GO:0047485 protein N-terminus binding;GO:0019955 cytokine binding
Ddx3y	-5.80081	0.0236894	DEAD box helicase 3, Y-linked	GO:0007276 gamete generation;GO:0048609 multicellular organismal reproductive process;GO:0032504 multicellular organism reproduction	GO:0043186 P granule;GO:0060293 germ plasm;GO:0045495 pole plasm	GO:0003724 RNA helicase activity;GO:0004386 helicase activity;GO:0140098 catalytic activity, acting on RNA
Fhod1	-5.79548	0.0307881	formin homology 2 domain containing 1	GO:0051660 establishment of centrosome localization;GO:0051639 actin filament network formation;GO:0007097 nuclear migration	GO:0014704 intercalated disc;GO:0044291 cell-cell contact zone;GO:0005911 cell-cell junction	GO:0051015 actin filament binding;GO:0003779 actin binding;GO:0008092 cytoskeletal protein binding
Kdm5c	-5.78131	0.00624567	lysine (K)-specific demethylase 5C	GO:0034720 histone H3-K4 demethylation;GO:0016577 histone demethylation;GO:0070076 histone lysine demethylation	GO:0035097 histone methyltransferase complex;GO:0034708 methyltransferase complex;GO:1990234 transferase complex	GO:0034647 histone demethylase activity (H3-trimethyl-K4 specific);GO:0032453 histone demethylase activity (H3-K4 specific);GO:0032452 histone demethylase activity
Amz2	-5.77504	0.0420629	archaelysin family metallopeptidase 2	GO:0006508 proteolysis;GO:0019538 protein metabolic process;GO:1901564 organonitrogen compound metabolic process	GO:0005575 cellular_component	GO:0008237 metallopeptidase activity;GO:0070011 peptidase activity, acting on L-amino acid peptides;GO:0008233 peptidase activity
Scube3	-5.77082	0.0308743	signal peptide, CUB domain, EGF-like 3	GO:0045880 positive regulation of smoothened signaling pathway;GO:0008589 regulation of smoothened signaling pathway;GO:0007224 smoothened signaling pathway	GO:0009986 cell surface;GO:0005615 extracellular space;GO:0044421 extracellular region part	GO:0005509 calcium ion binding;GO:0042802 identical protein binding;GO:0046872 metal ion binding
Cers6	-5.74821	0.0374074	ceramide synthase 6	GO:0046513 ceramide biosynthetic process;GO:0030148 sphingolipid biosynthetic process;GO:0006672 ceramide metabolic process	GO:0005783 endoplasmic reticulum;GO:0012505 endomembrane system;GO:0016021 integral component of membrane	GO:0050291 sphingosine N-acyltransferase activity;GO:0016410 N-acyltransferase activity;GO:0016747 transferase activity, transferring acyl groups other than amino-acyl groups
Ppic	-5.74234	0.0371443	peptidylprolyl isomerase C	GO:0000413 protein peptidyl-prolyl isomerization;GO:0018208 peptidyl-proline modification;GO:0006457 protein folding	GO:0043231 intracellular membrane-bounded organelle;GO:0005737 cytoplasm;GO:0043227 membrane-bounded organelle	GO:0016018 cyclosporin A binding;GO:0003755 peptidyl-prolyl cis-trans isomerase activity;GO:0016859 cis-trans isomerase activity
Papss2	-5.72088	0.0490314	3'-phosphoadenosine 5'-phosphosulfate synthase 2	GO:0034036 purine ribonucleoside bisphosphate biosynthetic process;GO:0050428 3'-phosphoadenosine 5'-phosphosulfate biosynthetic process;GO:0000103 sulfate assimilation	(Human)GO:0005829 cytosol;GO:0044444 cytoplasmic part;GO:0005737 cytoplasm	GO:0004020 adenylylsulfate kinase activity;GO:0004779 sulfate adenylyltransferase activity;GO:0004781 sulfate adenylyltransferase (ATP) activity
Nid1	-5.7129	0.000341098	nidogen 1	GO:0032836 glomerular basement membrane development;GO:0032835 glomerulus development;GO:0010811 positive regulation of cell-substrate adhesion	GO:0005604 basement membrane;GO:0062023 collagen-containing extracellular matrix;GO:0031012 extracellular matrix	GO:0043237 laminin-1 binding;GO:0043236 laminin binding;GO:0043394 proteoglycan binding
Bcat2	-5.68627	0.00277735	branched chain aminotransferase 2, mitochondrial	GO:0009098 leucine biosynthetic process;GO:0009099 valine biosynthetic process;GO:0009082 branched-chain amino acid biosynthetic process	GO:0005739 mitochondrion;GO:0005634 nucleus;GO:0044444 cytoplasmic part	GO:0004084 branched-chain-amino-acid transaminase activity;GO:0052654 L-leucine transaminase activity;GO:0052655 L-valine transaminase activity
Rhno1	-5.66364	0.0232681	RAD9-HUS1-RAD1 interacting nuclear orphan 1	GO:0071479 cellular response to ionizing radiation;GO:0000077 DNA damage checkpoint;GO:0031570 DNA integrity checkpoint	GO:0005694 chromosome;GO:0043232 intracellular non-membrane-bounded organelle;GO:0043228 non-membrane-bounded organelle	GO:0003674 molecular_function
Ube2j2	-5.65536	0.0277121	ubiquitin-conjugating enzyme E2J 2	GO:0030433 ubiquitin-dependent ERAD pathway;GO:0036503 ERAD pathway;GO:0006986 response to unfolded protein	GO:0000151 ubiquitin ligase complex;GO:1990234 transferase complex;GO:1902494 catalytic complex	GO:0061631 ubiquitin conjugating enzyme activity;GO:0061650 ubiquitin-like protein conjugating enzyme activity;GO:0031625 ubiquitin protein ligase binding
Slc35b1	-5.6528	0.000231964	solute carrier family 35, member B1	GO:0072334 UDP-galactose transmembrane transport;GO:0090481 pyrimidine nucleotide-sugar transmembrane transport;GO:0015780 nucleotide-sugar transmembrane transport	GO:0030173 integral component of Golgi membrane;GO:0031228 intrinsic component of Golgi membrane;GO:0030176 integral component of endoplasmic reticulum membrane	GO:0005460 UDP-glucose transmembrane transporter activity;GO:0005459 UDP-galactose transmembrane transporter activity;GO:0015165 pyrimidine nucleotide-sugar transmembrane transporter activity
Cpq	-5.64771	7.36119e-07	carboxypeptidase Q	GO:0006590 thyroid hormone generation;GO:0043171 peptide catabolic process;GO:0042403 thyroid hormone metabolic process	GO:0000323 lytic vacuole;GO:0005764 lysosome;GO:0005773 vacuole	GO:0070573 metallodipeptidase activity;GO:0016805 dipeptidase activity;GO:0004180 carboxypeptidase activity
Slc44a1	-5.62302	2.57602e-06	solute carrier family 44, member 1	GO:0015871 choline transport;GO:0015695 organic cation transport;GO:0015696 ammonium transport	GO:0005741 mitochondrial outer membrane;GO:0019867 outer membrane;GO:0031968 organelle outer membrane	GO:0015220 choline transmembrane transporter activity;GO:0015101 organic cation transmembrane transporter activity;GO:0008519 ammonium transmembrane transporter activity
Znfx1	-5.61351	0.000708943	zinc finger, NFX1-type containing 1	GO:0031048 chromatin silencing by small RNA;GO:0006342 chromatin silencing;GO:0045814 negative regulation of gene expression, epigenetic	GO:0031380 nuclear RNA-directed RNA polymerase complex;GO:0031379 RNA-directed RNA polymerase complex;GO:0030880 RNA polymerase complex	GO:0008270 zinc ion binding;GO:0046914 transition metal ion binding;GO:0003723 RNA binding
Mid1ip1	-5.55785	0.00260182	Mid1 interacting protein 1 (gastrulation specific G12-like (zebrafish))	GO:0051351 positive regulation of ligase activity;GO:0051340 regulation of ligase activity;GO:0045723 positive regulation of fatty acid biosynthetic process	GO:0005874 microtubule;GO:0099513 polymeric cytoskeletal fiber;GO:0099512 supramolecular fiber	GO:0008022 protein C-terminus binding;GO:0042802 identical protein binding;GO:0005515 protein binding
Sel1l3	-5.52614	0.0126482	sel-1 suppressor of lin-12-like 3 (C. elegans)	GO:0008150 biological_process	GO:0005654 nucleoplasm;GO:0031981 nuclear lumen;GO:0070013 intracellular organelle lumen	GO:0003674 molecular_function
Sgk1	-5.51669	0.00057201	serum/glucocorticoid regulated kinase 1	GO:0043402 glucocorticoid mediated signaling pathway;GO:1904044 response to aldosterone;GO:1904045 cellular response to aldosterone	GO:0016607 nuclear speck;GO:0048471 perinuclear region of cytoplasm;GO:0016604 nuclear body	GO:0043423 3-phosphoinositide-dependent protein kinase binding;GO:0048156 tau protein binding;GO:0004712 protein serine/threonine/tyrosine kinase activity
Fxr1	-5.51056	0.00315863	fragile X mental retardation gene 1, autosomal homolog	GO:2000637 positive regulation of gene silencing by miRNA;GO:0060148 positive regulation of posttranscriptional gene silencing;GO:0060964 regulation of gene silencing by miRNA	GO:1902737 dendritic filopodium;GO:0044326 dendritic spine neck;GO:0043034 costamere	GO:0033592 RNA strand annealing activity;GO:0002151 G-quadruplex RNA binding;GO:0097617 annealing activity
Slu7	-5.50836	8.96636e-06	SLU7 splicing factor homolog (S. cerevisiae)	GO:0000389 mRNA 3'-splice site recognition;GO:0006376 mRNA splice site selection;GO:0000245 spliceosomal complex assembly	GO:0030532 small nuclear ribonucleoprotein complex;GO:0120114 Sm-like protein family complex;GO:0071013 catalytic step 2 spliceosome	GO:0000386 second spliceosomal transesterification activity;GO:0030628 pre-mRNA 3'-splice site binding;GO:0036002 pre-mRNA binding
Mycbp2	-5.50242	5.12473e-06	MYC binding protein 2, E3 ubiquitin protein ligase	GO:0021785 branchiomotor neuron axon guidance;GO:0021952 central nervous system projection neuron axonogenesis;GO:0008045 motor neuron axon guidance	GO:0030424 axon;GO:0015630 microtubule cytoskeleton;GO:0043005 neuron projection	GO:0005085 guanyl-nucleotide exchange factor activity;GO:0031267 small GTPase binding;GO:0061630 ubiquitin protein ligase activity
Pid1	-5.50159	0.0330544	phosphotyrosine interaction domain containing 1	GO:0070346 positive regulation of fat cell proliferation;GO:0070341 fat cell proliferation;GO:0070344 regulation of fat cell proliferation	GO:0005737 cytoplasm;GO:0044424 intracellular part;GO:0005622 intracellular	GO:0005515 protein binding;GO:0005488 binding;GO:0003674 molecular_function
Gngt2	-5.5015	0.0103837	guanine nucleotide binding protein (G protein), gamma transducing activity polypeptide 2	GO:0007186 G protein-coupled receptor signaling pathway;GO:0007165 signal transduction;GO:0023052 signaling	GO:0031680 G-protein beta/gamma-subunit complex;GO:0005834 heterotrimeric G-protein complex;GO:1905360 GTPase complex	GO:0031681 G-protein beta-subunit binding;GO:0003924 GTPase activity;GO:0017111 nucleoside-triphosphatase activity
Tgtp2	-5.49685	0.00747915	T cell specific GTPase 2	GO:0035458 cellular response to interferon-beta;GO:0035456 response to interferon-beta;GO:0071345 cellular response to cytokine stimulus	GO:0005789 endoplasmic reticulum membrane;GO:0098827 endoplasmic reticulum subcompartment;GO:0042175 nuclear outer membrane-endoplasmic reticulum membrane network	GO:0003924 GTPase activity;GO:0017111 nucleoside-triphosphatase activity;GO:0016462 pyrophosphatase activity
Ly6e	-5.4906	0.00819705	lymphocyte antigen 6 complex, locus E	GO:0048242 epinephrine secretion;GO:0048241 epinephrine transport;GO:0042415 norepinephrine metabolic process	GO:0031225 anchored component of membrane;GO:0005886 plasma membrane;GO:0071944 cell periphery	GO:0030550 acetylcholine receptor inhibitor activity;GO:0033130 acetylcholine receptor binding;GO:0030548 acetylcholine receptor regulator activity
Gm13268	-5.46809	0.0406816	predicted gene 13268
Pld1	-5.42075	0.00810128	phospholipase D1	GO:0032534 regulation of microvillus assembly;GO:0032530 regulation of microvillus organization;GO:0030033 microvillus assembly	GO:0098981 cholinergic synapse;GO:0031985 Golgi cisterna;GO:0005795 Golgi stack	GO:0070290 N-acylphosphatidylethanolamine-specific phospholipase D activity;GO:0004630 phospholipase D activity;GO:0008081 phosphoric diester hydrolase activity
Tm9sf1	-5.40733	1.08795e-05	transmembrane 9 superfamily member 1	GO:0006914 autophagy;GO:0061919 process utilizing autophagic mechanism;GO:0072657 protein localization to membrane	GO:0000323 lytic vacuole;GO:0005764 lysosome;GO:0005773 vacuole	GO:0003674 molecular_function
Itgav	-5.39583	2.14822e-07	integrin alpha V	GO:2000536 negative regulation of entry of bacterium into host cell;GO:0035262 gonad morphogenesis;GO:0038027 apolipoprotein A-I-mediated signaling pathway	GO:0034684 integrin alphav-beta5 complex;GO:0034685 integrin alphav-beta6 complex;GO:0034686 integrin alphav-beta8 complex	GO:0019960 C-X3-C chemokine binding;GO:0038132 neuregulin binding;GO:1990430 extracellular matrix protein binding
Ywhah	-5.39038	6.52317e-05	tyrosine 3-monooxygenase/tryptophan 5-monooxygenase activation protein, eta polypeptide	GO:0006713 glucocorticoid catabolic process;GO:0042921 glucocorticoid receptor signaling pathway;GO:0031958 corticosteroid receptor signaling pathway	GO:0014704 intercalated disc;GO:0044291 cell-cell contact zone;GO:0005911 cell-cell junction	GO:0035259 glucocorticoid receptor binding;GO:0017080 sodium channel regulator activity;GO:0035258 steroid hormone receptor binding
Aebp2	-5.36492	0.0433129	AE binding protein 2	GO:0006325 chromatin organization;GO:0000122 negative regulation of transcription by RNA polymerase II;GO:0051276 chromosome organization	GO:0035098 ESC/E(Z) complex;GO:0031519 PcG protein complex;GO:0035097 histone methyltransferase complex	GO:0001227 DNA-binding transcription repressor activity, RNA polymerase II-specific;GO:0000978 RNA polymerase II proximal promoter sequence-specific DNA binding;GO:0000987 proximal promoter sequence-specific DNA binding
Tpd52	-5.31704	0.000839932	tumor protein D52	GO:0008284 positive regulation of cell proliferation;GO:0042127 regulation of cell proliferation;GO:0008283 cell proliferation	GO:0098978 glutamatergic synapse;GO:0048471 perinuclear region of cytoplasm;GO:0045202 synapse	GO:0005509 calcium ion binding;GO:0042803 protein homodimerization activity;GO:0046983 protein dimerization activity
Cux1	-5.31476	5.33833e-11	cut-like homeobox 1	GO:0006891 intra-Golgi vesicle-mediated transport;GO:0042491 inner ear auditory receptor cell differentiation;GO:0050775 positive regulation of dendrite morphogenesis	GO:0030173 integral component of Golgi membrane;GO:0031228 intrinsic component of Golgi membrane;GO:0031301 integral component of organelle membrane	GO:0003682 chromatin binding;GO:0000978 RNA polymerase II proximal promoter sequence-specific DNA binding;GO:0000987 proximal promoter sequence-specific DNA binding
C1qtnf2	-5.27183	0.0318259	C1q and tumor necrosis factor related protein 2	GO:0045725 positive regulation of glycogen biosynthetic process;GO:0070875 positive regulation of glycogen metabolic process;GO:0046321 positive regulation of fatty acid oxidation	GO:0005581 collagen trimer;GO:0005615 extracellular space;GO:0044421 extracellular region part	GO:0005102 signaling receptor binding;GO:0042802 identical protein binding;GO:0005515 protein binding
Rap2b	-5.26924	0.00831497	RAP2B, member of RAS oncogene family	GO:0032486 Rap protein signal transduction;GO:0031954 positive regulation of protein autophosphorylation;GO:0031952 regulation of protein autophosphorylation	GO:0055038 recycling endosome membrane;GO:0044291 cell-cell contact zone;GO:0070062 extracellular exosome	GO:0019003 GDP binding;GO:0003924 GTPase activity;GO:0005525 GTP binding
Mrpl41	-5.24856	0.0326489	mitochondrial ribosomal protein L41	GO:0006412 translation;GO:0043043 peptide biosynthetic process;GO:0043604 amide biosynthetic process	GO:0000315 organellar large ribosomal subunit;GO:0005762 mitochondrial large ribosomal subunit;GO:0000313 organellar ribosome	GO:0003735 structural constituent of ribosome;GO:0005198 structural molecule activity;GO:0003674 molecular_function
Reep6	-5.24442	0.00999733	receptor accessory protein 6	GO:0050908 detection of light stimulus involved in visual perception;GO:0050962 detection of light stimulus involved in sensory perception;GO:0009584 detection of visible light	GO:0044317 rod spherule;GO:0001917 photoreceptor inner segment;GO:0045177 apical part of cell	GO:0005515 protein binding;GO:0005488 binding;GO:0003674 molecular_function
Btc	-5.23695	0.00190515	betacellulin, epidermal growth factor family member	GO:0045741 positive regulation of epidermal growth factor-activated receptor activity;GO:0035810 positive regulation of urine volume;GO:0035809 regulation of urine volume	GO:0005615 extracellular space;GO:0044421 extracellular region part;GO:0005576 extracellular region	GO:0005154 epidermal growth factor receptor binding;GO:0008083 growth factor activity;GO:0070851 growth factor receptor binding
Mfn1	-5.20893	0.00468025	mitofusin 1	GO:1990613 mitochondrial membrane fusion;GO:0010636 positive regulation of mitochondrial fusion;GO:0090258 negative regulation of mitochondrial fission	GO:0098799 outer mitochondrial membrane protein complex;GO:0031307 integral component of mitochondrial outer membrane;GO:0031306 intrinsic component of mitochondrial outer membrane	GO:0003924 GTPase activity;GO:0005525 GTP binding;GO:0032550 purine ribonucleoside binding
Adgrf5	-5.20545	0.018301	adhesion G protein-coupled receptor F5	GO:0061626 pharyngeal arch artery morphogenesis;GO:0071073 positive regulation of phospholipid biosynthetic process;GO:0043031 negative regulation of macrophage activation	GO:0045177 apical part of cell;GO:0009986 cell surface;GO:0031410 cytoplasmic vesicle	GO:0004930 G protein-coupled receptor activity;GO:0004888 transmembrane signaling receptor activity;GO:0038023 signaling receptor activity
Cep350	-5.19721	0.000490251	centrosomal protein 350	GO:0034453 microtubule anchoring;GO:0071539 protein localization to centrosome;GO:1905508 protein localization to microtubule organizing center	GO:0005814 centriole;GO:0044450 microtubule organizing center part;GO:0005813 centrosome	GO:0008017 microtubule binding;GO:0015631 tubulin binding;GO:0008092 cytoskeletal protein binding
Ercc1	-5.19645	1.53097e-09	excision repair cross-complementing rodent repair deficiency, complementation group 1	GO:0006295 nucleotide-excision repair, DNA incision, 3'-to lesion;GO:0006296 nucleotide-excision repair, DNA incision, 5'-to lesion;GO:1904431 positive regulation of t-circle formation	GO:0000110 nucleotide-excision repair factor 1 complex;GO:0070522 ERCC4-ERCC1 complex;GO:0000109 nucleotide-excision repair complex	GO:1990599 3' overhang single-stranded DNA endodeoxyribonuclease activity;GO:0001094 TFIID-class transcription factor complex binding;GO:0000014 single-stranded DNA endodeoxyribonuclease activity
Lrig2	-5.19442	0.0275941	leucine-rich repeats and immunoglobulin-like domains 2	GO:0051045 negative regulation of membrane protein ectodomain proteolysis;GO:0048681 negative regulation of axon regeneration;GO:0070571 negative regulation of neuron projection regeneration	GO:0030426 growth cone;GO:0030427 site of polarized growth;GO:0150034 distal axon	GO:0005102 signaling receptor binding;GO:0005515 protein binding;GO:0005488 binding
Supt5	-5.18684	0.0095835	suppressor of Ty 5, DSIF elongation factor subunit	GO:0031441 negative regulation of mRNA 3'-end processing;GO:1900364 negative regulation of mRNA polyadenylation;GO:0032785 negative regulation of DNA-templated transcription, elongation	GO:0032044 DSIF complex;GO:0008023 transcription elongation factor complex;GO:0044451 nucleoplasm part	GO:0046982 protein heterodimerization activity;GO:0003729 mRNA binding;GO:0003682 chromatin binding
Plin2	-5.16699	0.0160409	perilipin 2	GO:0010890 positive regulation of sequestering of triglyceride;GO:0010889 regulation of sequestering of triglyceride;GO:0030730 sequestering of triglyceride	GO:0005811 lipid droplet;GO:0005829 cytosol;GO:0043232 intracellular non-membrane-bounded organelle	GO:0005515 protein binding;GO:0005488 binding;GO:0003674 molecular_function
S100a10	-5.15492	0.00396477	S100 calcium binding protein A10 (calpactin)	GO:0001765 membrane raft assembly;GO:0031579 membrane raft organization;GO:0051894 positive regulation of focal adhesion assembly	GO:1990665 AnxA2-p11 complex;GO:0019897 extrinsic component of plasma membrane;GO:0019898 extrinsic component of membrane	GO:0048306 calcium-dependent protein binding;GO:0044325 ion channel binding;GO:0005509 calcium ion binding
Lsm14a	-5.15285	0.0331913	LSM14A mRNA processing body assembly factor	GO:0060340 positive regulation of type I interferon-mediated signaling pathway;GO:0033962 cytoplasmic mRNA processing body assembly;GO:0034063 stress granule assembly	GO:1990124 messenger ribonucleoprotein complex;GO:0010494 cytoplasmic stress granule;GO:0000932 P-body	GO:0003725 double-stranded RNA binding;GO:0003727 single-stranded RNA binding;GO:0003729 mRNA binding
Wdr45b	-5.13084	0.0108106	WD repeat domain 45B	GO:0034497 protein localization to phagophore assembly site;GO:0044804 autophagy of nucleus;GO:0000422 autophagy of mitochondrion	GO:0034045 phagophore assembly site membrane;GO:0000407 phagophore assembly site;GO:0019898 extrinsic component of membrane	GO:0080025 phosphatidylinositol-3,5-bisphosphate binding;GO:0032266 phosphatidylinositol-3-phosphate binding;GO:1902936 phosphatidylinositol bisphosphate binding
Isoc1	-5.12157	0.0214509	isochorismatase domain containing 1	GO:0008150 biological_process	GO:0005777 peroxisome;GO:0042579 microbody;GO:0044444 cytoplasmic part	GO:0003824 catalytic activity;GO:0003674 molecular_function
Aspn	-5.11626	0.0267075	asporin	GO:0070171 negative regulation of tooth mineralization;GO:0042483 negative regulation of odontogenesis;GO:0070170 regulation of tooth mineralization	GO:0062023 collagen-containing extracellular matrix;GO:0031012 extracellular matrix;GO:0005615 extracellular space	GO:0030021 extracellular matrix structural constituent conferring compression resistance;GO:0005518 collagen binding;GO:0005201 extracellular matrix structural constituent
Anxa2	-5.0728	6.09337e-08	annexin A2	GO:0044111 development involved in symbiotic interaction;GO:0044115 development of symbiont involved in interaction with host;GO:0044145 modulation of development of symbiont involved in interaction with host	GO:1990665 AnxA2-p11 complex;GO:1990667 PCSK9-AnxA2 complex;GO:0035749 myelin sheath adaxonal region	GO:0044730 bone sialoprotein binding;GO:0019834 phospholipase A2 inhibitor activity;GO:0004859 phospholipase inhibitor activity
Wsb2	-5.06642	0.0121788	WD repeat and SOCS box-containing 2	GO:0035556 intracellular signal transduction;GO:0007165 signal transduction;GO:0023052 signaling	GO:0005575 cellular_component	GO:0003674 molecular_function
Atp1a1	-5.06401	0.00106321	ATPase, Na+/K+ transporting, alpha 1 polypeptide	GO:1903416 response to glycoside;GO:0031944 negative regulation of glucocorticoid metabolic process;GO:0031947 negative regulation of glucocorticoid biosynthetic process	GO:0005890 sodium:potassium-exchanging ATPase complex;GO:0090533 cation-transporting ATPase complex;GO:0098533 ATPase dependent transmembrane transport complex	GO:1990239 steroid hormone binding;GO:0005391 sodium:potassium-exchanging ATPase activity;GO:0008556 potassium-transporting ATPase activity
Rnh1	-5.04878	0.0296169	ribonuclease/angiogenin inhibitor 1	GO:0045765 regulation of angiogenesis;GO:1901342 regulation of vasculature development;GO:0001525 angiogenesis	GO:0032311 angiogenin-PRI complex;GO:0044421 extracellular region part;GO:0005576 extracellular region	GO:0008428 ribonuclease inhibitor activity;GO:0004857 enzyme inhibitor activity;GO:0030234 enzyme regulator activity
Fcho2	-5.03702	0.0258367	FCH domain only 2	GO:0048268 clathrin coat assembly;GO:0072583 clathrin-dependent endocytosis;GO:0048488 synaptic vesicle endocytosis	GO:0098835 presynaptic endocytic zone membrane;GO:0098833 presynaptic endocytic zone;GO:0005905 clathrin-coated pit	GO:0001786 phosphatidylserine binding;GO:0005546 phosphatidylinositol-4,5-bisphosphate binding;GO:0072341 modified amino acid binding
Plxna2	-4.95552	0.0400567	plexin A2	GO:0021935 cerebellar granule cell precursor tangential migration;GO:0021934 hindbrain tangential cell migration;GO:0060174 limb bud formation	GO:0002116 semaphorin receptor complex;GO:0062023 collagen-containing extracellular matrix;GO:0043235 receptor complex	GO:0017154 semaphorin receptor activity;GO:0004888 transmembrane signaling receptor activity;GO:0042802 identical protein binding
Asl	-4.95234	0.000899785	argininosuccinate lyase	GO:0000053 argininosuccinate metabolic process;GO:0042450 arginine biosynthetic process via ornithine;GO:0019676 ammonia assimilation cycle	GO:0070852 cell body fiber;GO:0043204 perikaryon;GO:0005741 mitochondrial outer membrane	GO:0004056 argininosuccinate lyase activity;GO:0016842 amidine-lyase activity;GO:0016840 carbon-nitrogen lyase activity
Ptbp1	-4.94337	0.0140252	polypyrimidine tract binding protein 1	GO:1904409 regulation of secretory granule organization;GO:1904411 positive regulation of secretory granule organization;GO:0075522 IRES-dependent viral translational initiation	GO:0044306 neuron projection terminus;GO:0043005 neuron projection;GO:0044463 cell projection part	GO:0001069 regulatory region RNA binding;GO:0000014 single-stranded DNA endodeoxyribonuclease activity;GO:0036002 pre-mRNA binding
Osbpl8	-4.9418	0.00463762	oxysterol binding protein-like 8	GO:0090204 protein localization to nuclear pore;GO:0010891 negative regulation of sequestering of triglyceride;GO:0090435 protein localization to nuclear envelope	GO:0032541 cortical endoplasmic reticulum;GO:0071782 endoplasmic reticulum tubular network;GO:0044448 cell cortex part	GO:0015248 sterol transporter activity;GO:0070273 phosphatidylinositol-4-phosphate binding;GO:0015485 cholesterol binding
Shroom3	-4.9209	0.00984764	shroom family member 3	GO:0002066 columnar/cuboidal epithelial cell development;GO:0001843 neural tube closure;GO:0060606 tube closure	GO:0030864 cortical actin cytoskeleton;GO:0030863 cortical cytoskeleton;GO:0043296 apical junction complex	GO:0051015 actin filament binding;GO:0003779 actin binding;GO:0008092 cytoskeletal protein binding
Itsn1	-4.90156	0.0165414	intersectin 1 (SH3 domain protein 1A)	GO:0150007 clathrin-dependent synaptic vesicle endocytosis;GO:2001288 positive regulation of caveolin-mediated endocytosis;GO:2001286 regulation of caveolin-mediated endocytosis	GO:0098833 presynaptic endocytic zone;GO:0098871 postsynaptic actin cytoskeleton;GO:0099571 postsynaptic cytoskeleton	GO:0070064 proline-rich region binding;GO:0019209 kinase activator activity;GO:0005085 guanyl-nucleotide exchange factor activity
Cct4	-4.8832	0.0019393	chaperonin containing Tcp1, subunit 4 (delta)	GO:1904874 positive regulation of telomerase RNA localization to Cajal body;GO:0090666 scaRNA localization to Cajal body;GO:1904872 regulation of telomerase RNA localization to Cajal body	GO:0005832 chaperonin-containing T-complex;GO:0002199 zona pellucida receptor complex;GO:0101031 chaperone complex	GO:0044183 protein binding involved in protein folding;GO:0051082 unfolded protein binding;GO:0005524 ATP binding
Bcap31	-4.87053	0.0235495	B cell receptor associated protein 31	GO:1904154 positive regulation of retrograde protein transport, ER to cytosol;GO:1903071 positive regulation of ER-associated ubiquitin-dependent protein catabolic process;GO:0070973 protein localization to endoplasmic reticulum exit site	GO:0032580 Golgi cisterna membrane;GO:0044233 Mitochondria-associated ER Membrane;GO:0097038 perinuclear endoplasmic reticulum	GO:0042288 MHC class I protein binding;GO:0042287 MHC protein binding;GO:0044877 protein-containing complex binding
Snai2	-4.86986	0.0116392	snail family zinc finger 2	GO:0035921 desmosome disassembly;GO:0070563 negative regulation of vitamin D receptor signaling pathway;GO:0006933 negative regulation of cell adhesion involved in substrate-bound cell migration	GO:0000785 chromatin;GO:0044427 chromosomal part;GO:0005694 chromosome	GO:0070888 E-box binding;GO:0001227 DNA-binding transcription repressor activity, RNA polymerase II-specific;GO:0003682 chromatin binding
Abhd11os	-4.86882	0.00763487	abhydrolase domain containing 11, opposite strand
Ddx47	-4.86629	0.000262585	DEAD box helicase 47	GO:0008625 extrinsic apoptotic signaling pathway via death domain receptors;GO:0006364 rRNA processing;GO:0097191 extrinsic apoptotic signaling pathway	GO:0005730 nucleolus;GO:0031981 nuclear lumen;GO:0043232 intracellular non-membrane-bounded organelle	GO:0004386 helicase activity;GO:0017111 nucleoside-triphosphatase activity;GO:0016462 pyrophosphatase activity
Trip4	-4.86476	0.0455383	thyroid hormone receptor interactor 4	GO:1901998 toxin transport;GO:0030520 intracellular estrogen receptor signaling pathway;GO:0045661 regulation of myoblast differentiation	GO:0099053 activating signal cointegrator 1 complex;GO:0031594 neuromuscular junction;GO:0005813 centrosome	GO:0016922 nuclear receptor binding;GO:0035035 histone acetyltransferase binding;GO:0030331 estrogen receptor binding
Smc4	-4.83173	0.0113919	structural maintenance of chromosomes 4	GO:0010032 meiotic chromosome condensation;GO:0000012 single strand break repair;GO:0007076 mitotic chromosome condensation	GO:0000796 condensin complex;GO:0044815 DNA packaging complex;GO:0000775 chromosome, centromeric region	GO:0003697 single-stranded DNA binding;GO:0003682 chromatin binding;GO:0005524 ATP binding
Cercam	-4.82747	0.00439096	cerebral endothelial cell adhesion molecule	GO:0007155 cell adhesion;GO:0022610 biological adhesion;GO:0008150 biological_process	GO:0005783 endoplasmic reticulum;GO:0012505 endomembrane system;GO:0044444 cytoplasmic part	GO:0050211 procollagen galactosyltransferase activity;GO:0035250 UDP-galactosyltransferase activity;GO:0008378 galactosyltransferase activity
Arl5a	-4.81989	0.000329258	ADP-ribosylation factor-like 5A	GO:1903292 protein localization to Golgi membrane;GO:0034067 protein localization to Golgi apparatus;GO:0072657 protein localization to membrane	GO:0005802 trans-Golgi network;GO:0098791 Golgi subcompartment;GO:0044431 Golgi apparatus part	GO:0005525 GTP binding;GO:0032550 purine ribonucleoside binding;GO:0001883 purine nucleoside binding
Gm2a	-4.81879	5.84774e-05	GM2 ganglioside activator protein	GO:0006689 ganglioside catabolic process;GO:0009313 oligosaccharide catabolic process;GO:0046479 glycosphingolipid catabolic process	GO:0009898 cytoplasmic side of plasma membrane;GO:0098562 cytoplasmic side of membrane;GO:0000323 lytic vacuole	GO:0004563 beta-N-acetylhexosaminidase activity;GO:0015929 hexosaminidase activity;GO:0004553 hydrolase activity, hydrolyzing O-glycosyl compounds
Emc9	-4.80077	0.0171582	ER membrane protein complex subunit 9	GO:0045050 protein insertion into ER membrane by stop-transfer membrane-anchor sequence;GO:0071816 tail-anchored membrane protein insertion into ER membrane;GO:0045048 protein insertion into ER membrane	GO:0072546 ER membrane protein complex;GO:0030176 integral component of endoplasmic reticulum membrane;GO:0031227 intrinsic component of endoplasmic reticulum membrane	GO:0032977 membrane insertase activity;GO:0008565 protein transporter activity;GO:0005215 transporter activity
Lrp2	-4.78511	0.00653237	low density lipoprotein receptor-related protein 2	GO:0140075 regulation of lipoprotein transport;GO:0140077 positive regulation of lipoprotein transport;GO:0020028 endocytic hemoglobin import	GO:0044295 axonal growth cone;GO:0005905 clathrin-coated pit;GO:0031526 brush border membrane	GO:0030492 hemoglobin binding;GO:0031994 insulin-like growth factor I binding;GO:0050750 low-density lipoprotein particle receptor binding
Aasdhppt	-4.77627	0.0151743	aminoadipate-semialdehyde dehydrogenase-phosphopantetheinyl transferase	GO:0009085 lysine biosynthetic process;GO:0019878 lysine biosynthetic process via aminoadipic acid;GO:0006553 lysine metabolic process	GO:0005829 cytosol;GO:0044444 cytoplasmic part;GO:0005737 cytoplasm	GO:0008897 holo-[acyl-carrier-protein] synthase activity;GO:0016780 phosphotransferase activity, for other substituted phosphate groups;GO:0000287 magnesium ion binding
Sdc4	-4.75657	6.76655e-12	syndecan 4	GO:1903553 positive regulation of extracellular exosome assembly;GO:1903551 regulation of extracellular exosome assembly;GO:0071971 extracellular exosome assembly	GO:0043034 costamere;GO:0005796 Golgi lumen;GO:0005925 focal adhesion	GO:0070053 thrombospondin receptor activity;GO:0001968 fibronectin binding;GO:0005080 protein kinase C binding
B4galt1	-4.75021	1.22102e-05	UDP-Gal:betaGlcNAc beta 1,4- galactosyltransferase, polypeptide 1	GO:0005988 lactose metabolic process;GO:0005989 lactose biosynthetic process;GO:0046351 disaccharide biosynthetic process	GO:0000138 Golgi trans cisterna;GO:0030057 desmosome;GO:0031985 Golgi cisterna	GO:0098638 laminin binding involved in cell-matrix adhesion;GO:0004461 lactose synthase activity;GO:0003831 beta-N-acetylglucosaminylglycopeptide beta-1,4-galactosyltransferase activity
Igfbp4	-4.71499	0.00067466	insulin-like growth factor binding protein 4	GO:0043568 positive regulation of insulin-like growth factor receptor signaling pathway;GO:0043567 regulation of insulin-like growth factor receptor signaling pathway;GO:0044342 type B pancreatic cell proliferation	GO:0005615 extracellular space;GO:0044421 extracellular region part;GO:0005576 extracellular region	GO:0031995 insulin-like growth factor II binding;GO:0031994 insulin-like growth factor I binding;GO:0005520 insulin-like growth factor binding
Chuk	-4.67791	0.0416441	conserved helix-loop-helix ubiquitous kinase	GO:0061847 response to cholecystokinin;GO:0007252 I-kappaB phosphorylation;GO:0035994 response to muscle stretch	GO:0008385 IkappaB kinase complex;GO:0035631 CD40 receptor complex;GO:1902554 serine/threonine protein kinase complex	GO:0008384 IkappaB kinase activity;GO:1990459 transferrin receptor binding;GO:0097110 scaffold protein binding
Mpv17	-4.66583	2.88328e-05	MpV17 mitochondrial inner membrane protein	GO:1901858 regulation of mitochondrial DNA metabolic process;GO:0032836 glomerular basement membrane development;GO:0032042 mitochondrial DNA metabolic process	GO:0005777 peroxisome;GO:0042579 microbody;GO:0005743 mitochondrial inner membrane	GO:0015267 channel activity;GO:0022803 passive transmembrane transporter activity;GO:0022857 transmembrane transporter activity
Uba1	-4.65783	0.00232036	ubiquitin-like modifier activating enzyme 1	GO:0006511 ubiquitin-dependent protein catabolic process;GO:0019941 modification-dependent protein catabolic process;GO:0043632 modification-dependent macromolecule catabolic process	GO:0030867 rough endoplasmic reticulum membrane;GO:0030057 desmosome;GO:0005791 rough endoplasmic reticulum	GO:0004839 ubiquitin activating enzyme activity;GO:0008641 ubiquitin-like modifier activating enzyme activity;GO:0016877 ligase activity, forming carbon-sulfur bonds
Kyat3	-4.62511	0.00138559	kynurenine aminotransferase 3	GO:0070189 kynurenine metabolic process;GO:0006103 2-oxoglutarate metabolic process;GO:0042537 benzene-containing compound metabolic process	GO:0005739 mitochondrion;GO:0044444 cytoplasmic part;GO:0043231 intracellular membrane-bounded organelle	GO:0047315 kynurenine-glyoxylate transaminase activity;GO:0047804 cysteine-S-conjugate beta-lyase activity;GO:0016212 kynurenine-oxoglutarate transaminase activity
Ogn	-4.61407	0.00607374	osteoglycin	(Human)GO:0042340 keratan sulfate catabolic process;GO:0018146 keratan sulfate biosynthetic process;GO:0042339 keratan sulfate metabolic process	GO:0062023 collagen-containing extracellular matrix;GO:0031012 extracellular matrix;GO:0005615 extracellular space	GO:0030021 extracellular matrix structural constituent conferring compression resistance;GO:0008083 growth factor activity;GO:0005201 extracellular matrix structural constituent
Dmxl2	-4.61257	0.00120825	Dmx-like 2	GO:0007035 vacuolar acidification;GO:0051452 intracellular pH reduction;GO:0045851 pH reduction	GO:0043291 RAVE complex;GO:0098992 neuronal dense core vesicle;GO:0031045 dense core granule	GO:0031267 small GTPase binding;GO:0051020 GTPase binding;GO:0019899 enzyme binding
Dbi	-4.60825	2.27218e-06	diazepam binding inhibitor	GO:1905918 regulation of CoA-transferase activity;GO:1905920 positive regulation of CoA-transferase activity;GO:1903060 negative regulation of protein lipidation	GO:0097038 perinuclear endoplasmic reticulum;GO:0032994 protein-lipid complex;GO:0043292 contractile fiber	GO:0030156 benzodiazepine receptor binding;GO:0036042 long-chain fatty acyl-CoA binding;GO:0000062 fatty-acyl-CoA binding
Cdkn1a	-4.60182	0.0474538	cyclin-dependent kinase inhibitor 1A (P21)	GO:1905178 regulation of cardiac muscle tissue regeneration;GO:1905179 negative regulation of cardiac muscle tissue regeneration;GO:0061026 cardiac muscle tissue regeneration	GO:0070557 PCNA-p21 complex;GO:0000307 cyclin-dependent protein kinase holoenzyme complex;GO:1902554 serine/threonine protein kinase complex	GO:0019912 cyclin-dependent protein kinase activating kinase activity;GO:0004861 cyclin-dependent protein serine/threonine kinase inhibitor activity;GO:0030291 protein serine/threonine kinase inhibitor activity
Eln	-4.57979	0.00242643	elastin	GO:0030038 contractile actin filament bundle assembly;GO:0043149 stress fiber assembly;GO:0051017 actin filament bundle assembly	GO:0071953 elastic fiber;GO:0044420 extracellular matrix component;GO:0062023 collagen-containing extracellular matrix	GO:0030023 extracellular matrix constituent conferring elasticity;GO:0097493 structural molecule activity conferring elasticity;GO:0050840 extracellular matrix binding
Klf10	-4.57857	7.51844e-05	Kruppel-like factor 10	GO:0045672 positive regulation of osteoclast differentiation;GO:0035019 somatic stem cell population maintenance;GO:0002763 positive regulation of myeloid leukocyte differentiation	GO:0005634 nucleus;GO:0043231 intracellular membrane-bounded organelle;GO:0043227 membrane-bounded organelle	GO:0001046 core promoter sequence-specific DNA binding;GO:0001047 core promoter binding;GO:0001228 DNA-binding transcription activator activity, RNA polymerase II-specific
Hmgcs1	-4.57046	0.00512563	3-hydroxy-3-methylglutaryl-Coenzyme A synthase 1	GO:0010142 farnesyl diphosphate biosynthetic process, mevalonate pathway;GO:1902767 isoprenoid biosynthetic process via mevalonate;GO:0045337 farnesyl diphosphate biosynthetic process	GO:0005829 cytosol;GO:0044444 cytoplasmic part;GO:0005737 cytoplasm	GO:0004421 hydroxymethylglutaryl-CoA synthase activity;GO:0046912 transferase activity, transferring acyl groups, acyl groups converted into alkyl on transfer;GO:0016853 isomerase activity
Foxp2	-4.56677	0.0340539	forkhead box P2	GO:0060501 positive regulation of epithelial cell proliferation involved in lung morphogenesis;GO:0042297 vocal learning;GO:0098596 imitative learning	GO:0005634 nucleus;GO:0043231 intracellular membrane-bounded organelle;GO:0043227 membrane-bounded organelle	GO:0001227 DNA-binding transcription repressor activity, RNA polymerase II-specific;GO:0000978 RNA polymerase II proximal promoter sequence-specific DNA binding;GO:0000987 proximal promoter sequence-specific DNA binding
Tpgs2	-4.5375	0.029302	tubulin polyglutamylase complex subunit 2	GO:0018095 protein polyglutamylation;GO:0018200 peptidyl-glutamic acid modification;GO:0018193 peptidyl-amino acid modification	GO:0005874 microtubule;GO:0099513 polymeric cytoskeletal fiber;GO:0099512 supramolecular fiber	GO:0003674 molecular_function
Btbd9	-4.51675	0.000681647	BTB (POZ) domain containing 9	GO:0060586 multicellular organismal iron ion homeostasis;GO:0042748 circadian sleep/wake cycle, non-REM sleep;GO:0042428 serotonin metabolic process
Csrp2	-4.49867	0.00118638	cysteine and glycine-rich protein 2	GO:0045214 sarcomere organization;GO:0030239 myofibril assembly;GO:0010927 cellular component assembly involved in morphogenesis	GO:0030018 Z disc;GO:0031674 I band;GO:0030017 sarcomere	GO:0008307 structural constituent of muscle;GO:0042805 actinin binding;GO:0005198 structural molecule activity
Nupr1	-4.4945	0.000191709	nuclear protein transcription regulator 1	GO:1904691 negative regulation of type B pancreatic cell proliferation;GO:0150078 positive regulation of neuroinflammatory response;GO:1903862 positive regulation of oxidative phosphorylation	GO:0045171 intercellular bridge;GO:0032993 protein-DNA complex;GO:0048471 perinuclear region of cytoplasm	GO:0010698 acetyltransferase activator activity;GO:0003713 transcription coactivator activity;GO:0008047 enzyme activator activity
Calu	-4.4664	0.000100592	calumenin	(Human)GO:0043687 post-translational protein modification;GO:0006464 cellular protein modification process;GO:0036211 protein modification process	GO:0016529 sarcoplasmic reticulum;GO:0016528 sarcoplasm;GO:0005788 endoplasmic reticulum lumen	GO:0004857 enzyme inhibitor activity;GO:0005509 calcium ion binding;GO:0030234 enzyme regulator activity
Gsdme	-4.45703	0.0468061	gasdermin E	GO:0002836 positive regulation of response to tumor cell;GO:0002839 positive regulation of immune response to tumor cell;GO:0002834 regulation of response to tumor cell	GO:0005829 cytosol;GO:0005886 plasma membrane;GO:0071944 cell periphery	GO:1901612 cardiolipin binding;GO:1901611 phosphatidylglycerol binding;GO:0022829 wide pore channel activity
Plpp1	-4.44654	0.00523278	phospholipid phosphatase 1	GO:0006651 diacylglycerol biosynthetic process;GO:0006670 sphingosine metabolic process;GO:0046519 sphingoid metabolic process	GO:0005901 caveola;GO:0044853 plasma membrane raft;GO:0045121 membrane raft	GO:0000810 diacylglycerol diphosphate phosphatase activity;GO:0042392 sphingosine-1-phosphate phosphatase activity;GO:0042577 lipid phosphatase activity
Eef1aknmt	-4.44103	0.00558513	EEF1A lysine and N-terminal methyltransferase	GO:0032259 methylation;GO:0008152 metabolic process;GO:0008150 biological_process	GO:0005575 cellular_component	GO:0008168 methyltransferase activity;GO:0016741 transferase activity, transferring one-carbon groups;GO:0016740 transferase activity
Elavl1	-4.42468	4.48261e-05	ELAV (embryonic lethal, abnormal vision)-like 1 (Hu antigen R)	GO:0060965 negative regulation of gene silencing by miRNA;GO:0070935 3'-UTR-mediated mRNA stabilization;GO:0060149 negative regulation of posttranscriptional gene silencing	GO:0010494 cytoplasmic stress granule;GO:0036464 cytoplasmic ribonucleoprotein granule;GO:0035770 ribonucleoprotein granule	GO:0017091 AU-rich element binding;GO:0035925 mRNA 3'-UTR AU-rich region binding;GO:0035198 miRNA binding
Neu1	-4.42396	2.83847e-06	neuraminidase 1	GO:0006689 ganglioside catabolic process;GO:0009313 oligosaccharide catabolic process;GO:0046479 glycosphingolipid catabolic process	GO:0000323 lytic vacuole;GO:0005764 lysosome;GO:0005773 vacuole	GO:0004308 exo-alpha-sialidase activity;GO:0016997 alpha-sialidase activity;GO:0052794 exo-alpha-(2->3)-sialidase activity
Zfp36l2	-4.41915	0.000157676	zinc finger protein 36, C3H type-like 2	GO:0097011 cellular response to granulocyte macrophage colony-stimulating factor stimulus;GO:0097012 response to granulocyte macrophage colony-stimulating factor;GO:0061158 3'-UTR-mediated mRNA destabilization	GO:0005634 nucleus;GO:0043231 intracellular membrane-bounded organelle;GO:0005737 cytoplasm	GO:0017091 AU-rich element binding;GO:0035925 mRNA 3'-UTR AU-rich region binding;GO:0003730 mRNA 3'-UTR binding
Sri	-4.39981	0.00952496	sorcin	GO:1901844 regulation of cell communication by electrical coupling involved in cardiac conduction;GO:0055118 negative regulation of cardiac muscle contraction;GO:0060315 negative regulation of ryanodine-sensitive calcium-release channel activity	GO:0042584 chromaffin granule membrane;GO:0042583 chromaffin granule;GO:0044326 dendritic spine neck	GO:0070491 repressing transcription factor binding;GO:0002020 protease binding;GO:0046982 protein heterodimerization activity
Ifitm3	-4.39564	8.33003e-10	interferon induced transmembrane protein 3	GO:0035455 response to interferon-alpha;GO:0046597 negative regulation of viral entry into host cell;GO:0032897 negative regulation of viral transcription	GO:0045177 apical part of cell;GO:0000323 lytic vacuole;GO:0005764 lysosome	(Human)GO:0005515 protein binding;GO:0005488 binding;GO:0003674 molecular_function
Mob3c	-4.38856	0.0360298	MOB kinase activator 3C	GO:0008150 biological_process	GO:0005575 cellular_component	GO:0046872 metal ion binding;GO:0043169 cation binding;GO:0043167 ion binding
Cst3	-4.35835	0.00131811	cystatin C	GO:0060310 regulation of elastin catabolic process;GO:0060311 negative regulation of elastin catabolic process;GO:0060309 elastin catabolic process	GO:0005771 multivesicular body;GO:0005604 basement membrane;GO:0005770 late endosome	GO:0001540 amyloid-beta binding;GO:0004869 cysteine-type endopeptidase inhibitor activity;GO:0002020 protease binding
Erich1	-4.35692	3.16191e-06	glutamate rich 1	GO:0008150 biological_process	GO:0005575 cellular_component	GO:0003674 molecular_function
Twf1	-4.35658	1.3652e-05	twinfilin actin binding protein 1	GO:0031289 actin phosphorylation;GO:0043538 regulation of actin phosphorylation;GO:0030047 actin modification	GO:0032587 ruffle membrane;GO:0030175 filopodium;GO:0005884 actin filament	GO:0003785 actin monomer binding;GO:0005546 phosphatidylinositol-4,5-bisphosphate binding;GO:1902936 phosphatidylinositol bisphosphate binding
Ankhd1	-4.35215	0.0386193	ankyrin repeat and KH domain containing 1	GO:0045087 innate immune response;GO:0006952 defense response;GO:0006955 immune response	GO:0005737 cytoplasm;GO:0044424 intracellular part;GO:0005622 intracellular	(Human)GO:0003723 RNA binding;GO:0003676 nucleic acid binding;GO:1901363 heterocyclic compound binding
Tead1	-4.32448	0.0394828	TEA domain family member 1	GO:0014883 transition between fast and slow fiber;GO:1902459 positive regulation of stem cell population maintenance;GO:0014733 regulation of skeletal muscle adaptation	GO:0005667 transcription factor complex;GO:0005654 nucleoplasm;GO:0031981 nuclear lumen	GO:0001228 DNA-binding transcription activator activity, RNA polymerase II-specific;GO:0000978 RNA polymerase II proximal promoter sequence-specific DNA binding;GO:0000987 proximal promoter sequence-specific DNA binding
Aip	-4.31276	0.011043	aryl-hydrocarbon receptor-interacting protein	GO:0051344 negative regulation of cyclic-nucleotide phosphodiesterase activity;GO:0022417 protein maturation by protein folding;GO:0051342 regulation of cyclic-nucleotide phosphodiesterase activity	GO:0034751 aryl hydrocarbon receptor complex;GO:0005667 transcription factor complex;GO:0043235 receptor complex	GO:0036004 GAF domain binding;GO:0017162 aryl hydrocarbon receptor binding;GO:0051082 unfolded protein binding
Apold1	-4.30346	7.98592e-05	apolipoprotein L domain containing 1	GO:0045601 regulation of endothelial cell differentiation;GO:0045446 endothelial cell differentiation;GO:0003158 endothelium development	(Human)GO:0005576 extracellular region;GO:0016021 integral component of membrane;GO:0031224 intrinsic component of membrane	GO:0008289 lipid binding;GO:0005488 binding;GO:0003674 molecular_function
Csnk1g1	-4.2895	0.00119818	casein kinase 1, gamma 1	GO:0090263 positive regulation of canonical Wnt signaling pathway;GO:0030177 positive regulation of Wnt signaling pathway;GO:0060828 regulation of canonical Wnt signaling pathway	GO:0005829 cytosol;GO:0005886 plasma membrane;GO:0071944 cell periphery	GO:0004674 protein serine/threonine kinase activity;GO:0004672 protein kinase activity;GO:0016773 phosphotransferase activity, alcohol group as acceptor
Tmem170	-4.27477	1.72694e-05	transmembrane protein 170	GO:0051292 nuclear pore complex assembly;GO:0006999 nuclear pore organization;GO:0071786 endoplasmic reticulum tubular network organization	GO:0005635 nuclear envelope;GO:0005789 endoplasmic reticulum membrane;GO:0098827 endoplasmic reticulum subcompartment	GO:0003674 molecular_function
Cyb5r4	-4.27337	0.0108907	cytochrome b5 reductase 4	GO:0042168 heme metabolic process;GO:0006739 NADP metabolic process;GO:0006778 porphyrin-containing compound metabolic process	GO:0048471 perinuclear region of cytoplasm;GO:0005783 endoplasmic reticulum;GO:0012505 endomembrane system	GO:0003958 NADPH-hemoprotein reductase activity;GO:0004128 cytochrome-b5 reductase activity, acting on NAD(P)H;GO:0016653 oxidoreductase activity, acting on NAD(P)H, heme protein as acceptor
H2-D1	-4.26771	2.40193e-06	histocompatibility 2, D region locus 1	GO:0002485 antigen processing and presentation of endogenous peptide antigen via MHC class I via ER pathway, TAP-dependent;GO:0002486 antigen processing and presentation of endogenous peptide antigen via MHC class I via ER pathway, TAP-independent;GO:0002476 antigen processing and presentation of endogenous peptide antigen via MHC class Ib	GO:0042612 MHC class I protein complex;GO:0042824 MHC class I peptide loading complex;GO:0071556 integral component of lumenal side of endoplasmic reticulum membrane	GO:0062061 TAP complex binding;GO:0042610 CD8 receptor binding;GO:0030881 beta-2-microglobulin binding
Ap2a2	-4.25497	0.00287257	adaptor-related protein complex 2, alpha 2 subunit	GO:1902036 regulation of hematopoietic stem cell differentiation;GO:1901532 regulation of hematopoietic progenitor cell differentiation;GO:0060218 hematopoietic stem cell differentiation	GO:0030122 AP-2 adaptor complex;GO:0030128 clathrin coat of endocytic vesicle;GO:0030669 clathrin-coated endocytic vesicle membrane	GO:0035615 clathrin adaptor activity;GO:0098748 endocytic adaptor activity;GO:0097718 disordered domain specific binding
Atp10d	-4.24079	0.0275635	ATPase, class V, type 10D	GO:0045332 phospholipid translocation;GO:0034204 lipid translocation;GO:0097035 regulation of membrane lipid distribution	GO:0005886 plasma membrane;GO:0071944 cell periphery;GO:0016020 membrane
S100a11	-4.23841	3.7387e-09	S100 calcium binding protein A11	GO:0007283 spermatogenesis;GO:0048232 male gamete generation;GO:0007276 gamete generation	GO:0062023 collagen-containing extracellular matrix;GO:0031012 extracellular matrix;GO:0005615 extracellular space	GO:0044548 S100 protein binding;GO:0048306 calcium-dependent protein binding;GO:0005509 calcium ion binding
Gpx1	-4.22372	0.00134879	glutathione peroxidase 1	GO:0009608 response to symbiont;GO:0009609 response to symbiotic bacterium;GO:0010269 response to selenium ion	GO:0097413 Lewy body;GO:0016234 inclusion body;GO:0005739 mitochondrion	GO:0047066 phospholipid-hydroperoxide glutathione peroxidase activity;GO:0004602 glutathione peroxidase activity;GO:0004601 peroxidase activity
Chek2	-4.19582	0.000362915	checkpoint kinase 2	GO:0000085 mitotic G2 phase;GO:0072428 signal transduction involved in intra-S DNA damage checkpoint;GO:1902576 negative regulation of nuclear cell cycle DNA replication	GO:0016605 PML body;GO:0000781 chromosome, telomeric region;GO:0098687 chromosomal region	GO:0031625 ubiquitin protein ligase binding;GO:0044389 ubiquitin-like protein ligase binding;GO:0004674 protein serine/threonine kinase activity
Afg3l1	-4.17092	0.0175486	AFG3-like AAA ATPase 1	GO:0034982 mitochondrial protein processing;GO:0042407 cristae formation;GO:0008053 mitochondrial fusion	GO:0005745 m-AAA complex;GO:0031305 integral component of mitochondrial inner membrane;GO:0031304 intrinsic component of mitochondrial inner membrane	GO:0004222 metalloendopeptidase activity;GO:0008237 metallopeptidase activity;GO:0004175 endopeptidase activity
Sspn	-4.16547	0.0360918	sarcospan	(Human)GO:0006936 muscle contraction;GO:0003012 muscle system process;GO:0007155 cell adhesion	GO:0016010 dystrophin-associated glycoprotein complex;GO:0090665 glycoprotein complex;GO:0042383 sarcolemma
Rbbp8	-4.14057	0.0202792	retinoblastoma binding protein 8, endonuclease	GO:0010792 DNA double-strand break processing involved in repair via single-strand annealing;GO:0045002 double-strand break repair via single-strand annealing;GO:0000729 DNA double-strand break processing	GO:0035861 site of double-strand break;GO:0090734 site of DNA damage;GO:0017053 transcriptional repressor complex	GO:0000406 double-strand/single-strand DNA junction binding;GO:0070336 flap-structured DNA binding;GO:0000403 Y-form DNA binding
Nras	-4.13697	0.0243268	neuroblastoma ras oncogene	GO:0048642 negative regulation of skeletal muscle tissue development;GO:0042832 defense response to protozoan;GO:0001562 response to protozoan	GO:0005794 Golgi apparatus;GO:0012505 endomembrane system;GO:0005886 plasma membrane	GO:0019003 GDP binding;GO:0003924 GTPase activity;GO:0005525 GTP binding
Bpnt1	-4.13652	0.00185201	3'(2'), 5'-bisphosphate nucleotidase 1	GO:0046854 phosphatidylinositol phosphorylation;GO:0046834 lipid phosphorylation;GO:0046488 phosphatidylinositol metabolic process	(Human)GO:0005829 cytosol;GO:0044444 cytoplasmic part;GO:0005737 cytoplasm	GO:0004441 inositol-1,4-bisphosphate 1-phosphatase activity;GO:0008441 3'(2'),5'-bisphosphate nucleotidase activity;GO:0016312 inositol bisphosphate phosphatase activity
Sde2	-4.11	0.0166996	SDE2 telomere maintenance homolog (S. pombe)	GO:0071156 regulation of cell cycle arrest;GO:0034644 cellular response to UV;GO:0071482 cellular response to light stimulus	GO:0016607 nuclear speck;GO:0016604 nuclear body;GO:0044451 nucleoplasm part	GO:0003684 damaged DNA binding;GO:0003677 DNA binding;GO:0003676 nucleic acid binding
P2rx1	-4.10901	0.00201816	purinergic receptor P2X, ligand-gated ion channel, 1	GO:0002554 serotonin secretion by platelet;GO:0002351 serotonin production involved in inflammatory response;GO:0002442 serotonin secretion involved in inflammatory response	GO:0005639 integral component of nuclear inner membrane;GO:0031229 intrinsic component of nuclear inner membrane;GO:0044453 nuclear membrane part	GO:0004931 extracellularly ATP-gated cation channel activity;GO:0035381 ATP-gated ion channel activity;GO:0001614 purinergic nucleotide receptor activity
Myl12a	-4.0871	1.32354e-06	myosin, light chain 12A, regulatory, non-sarcomeric	GO:0008360 regulation of cell shape;GO:0072659 protein localization to plasma membrane;GO:1990778 protein localization to cell periphery	GO:0016460 myosin II complex;GO:0099738 cell cortex region;GO:0016459 myosin complex	GO:0035254 glutamate receptor binding;GO:0005102 signaling receptor binding;GO:0005515 protein binding
Cgn	-4.08669	0.0119263	cingulin	GO:0003382 epithelial cell morphogenesis;GO:0070830 bicellular tight junction assembly;GO:0120192 tight junction assembly	GO:0016459 myosin complex;GO:0005923 bicellular tight junction;GO:0005903 brush border	GO:0003774 motor activity;GO:0008017 microtubule binding;GO:0015631 tubulin binding
Tbc1d1	-4.08176	0.0306476	TBC1 domain family, member 1	GO:0090630 activation of GTPase activity;GO:0043547 positive regulation of GTPase activity;GO:0043087 regulation of GTPase activity	GO:0005829 cytosol;GO:0005634 nucleus;GO:0044444 cytoplasmic part	GO:0005096 GTPase activator activity;GO:0030695 GTPase regulator activity;GO:0060589 nucleoside-triphosphatase regulator activity
Tmbim4	-4.06994	0.020664	transmembrane BAX inhibitor motif containing 4	GO:0050848 regulation of calcium-mediated signaling;GO:0019722 calcium-mediated signaling;GO:0019932 second-messenger-mediated signaling	GO:0005795 Golgi stack;GO:0098791 Golgi subcompartment;GO:0044431 Golgi apparatus part	GO:0003674 molecular_function
Fam98b	-4.06894	0.0330821	family with sequence similarity 98, member B	GO:0006479 protein methylation;GO:0008213 protein alkylation;GO:0043414 macromolecule methylation	GO:0072669 tRNA-splicing ligase complex;GO:0005654 nucleoplasm;GO:0031981 nuclear lumen	GO:0008276 protein methyltransferase activity;GO:0008168 methyltransferase activity;GO:0016741 transferase activity, transferring one-carbon groups
Cyb5a	-4.0195	0.000218257	cytochrome b5 type A (microsomal)	GO:0006631 fatty acid metabolic process;GO:0032787 monocarboxylic acid metabolic process;GO:0019752 carboxylic acid metabolic process	GO:0005789 endoplasmic reticulum membrane;GO:0098827 endoplasmic reticulum subcompartment;GO:0042175 nuclear outer membrane-endoplasmic reticulum membrane network	GO:0004768 stearoyl-CoA 9-desaturase activity;GO:0016215 acyl-CoA desaturase activity;GO:0016717 oxidoreductase activity, acting on paired donors, with oxidation of a pair of donors resulting in the reduction of molecular oxygen to two molecules of water
Psma5	-4.01745	0.000665101	proteasome subunit alpha 5	GO:0010499 proteasomal ubiquitin-independent protein catabolic process;GO:0043161 proteasome-mediated ubiquitin-dependent protein catabolic process;GO:0010498 proteasomal protein catabolic process	GO:0019773 proteasome core complex, alpha-subunit complex;GO:0005839 proteasome core complex;GO:0000502 proteasome complex	GO:0004298 threonine-type endopeptidase activity;GO:0070003 threonine-type peptidase activity;GO:0004175 endopeptidase activity
Ints10	-4.00784	1.25451e-06	integrator complex subunit 10	GO:0016180 snRNA processing;GO:0016073 snRNA metabolic process;GO:0034470 ncRNA processing	GO:0032039 integrator complex;GO:0044428 nuclear part;GO:0032991 protein-containing complex	GO:0003674 molecular_function
Tcn2	-4.0059	0.00640649	transcobalamin 2	GO:0015889 cobalamin transport;GO:0006824 cobalt ion transport;GO:0051180 vitamin transport	GO:0005615 extracellular space;GO:0044421 extracellular region part;GO:0005576 extracellular region	GO:0031419 cobalamin binding;GO:0019842 vitamin binding;GO:0046906 tetrapyrrole binding
Pikfyve	-4.00363	0.00227061	phosphoinositide kinase, FYVE type zinc finger containing	GO:1903100 1-phosphatidyl-1D-myo-inositol 3,5-bisphosphate metabolic process;GO:1904562 phosphatidylinositol 5-phosphate metabolic process;GO:0019065 receptor-mediated endocytosis of virus by host cell	GO:0032593 insulin-responsive compartment;GO:0030670 phagocytic vesicle membrane;GO:0030666 endocytic vesicle membrane	GO:0000285 1-phosphatidylinositol-3-phosphate 5-kinase activity;GO:0052810 1-phosphatidylinositol-5-kinase activity;GO:0016308 1-phosphatidylinositol-4-phosphate 5-kinase activity
Fam234a	-3.99168	0.0208038	family with sequence similarity 234, member A	GO:0008150 biological_process	GO:0009986 cell surface;GO:0016021 integral component of membrane;GO:0031224 intrinsic component of membrane	GO:0003674 molecular_function
Riok3	-3.98669	0.0420588	RIO kinase 3	GO:1990784 response to dsDNA;GO:1990786 cellular response to dsDNA;GO:0039534 negative regulation of MDA-5 signaling pathway	GO:0030688 preribosome, small subunit precursor;GO:0030684 preribosome;GO:1990904 ribonucleoprotein complex	GO:0089720 caspase binding;GO:0002020 protease binding;GO:0004674 protein serine/threonine kinase activity
Etnk1	-3.96059	0.000724699	ethanolamine kinase 1	GO:0006646 phosphatidylethanolamine biosynthetic process;GO:0046337 phosphatidylethanolamine metabolic process;GO:0046474 glycerophospholipid biosynthetic process	GO:0005737 cytoplasm;GO:0044424 intracellular part;GO:0005622 intracellular	GO:0004305 ethanolamine kinase activity;GO:0016773 phosphotransferase activity, alcohol group as acceptor;GO:0016301 kinase activity
Pnp	-3.9172	0.0396826	purine-nucleoside phosphorylase	GO:0006149 deoxyinosine catabolic process;GO:0046094 deoxyinosine metabolic process;GO:0006161 deoxyguanosine catabolic process	GO:0005856 cytoskeleton;GO:0005576 extracellular region;GO:0005829 cytosol	GO:0002060 purine nucleobase binding;GO:0004731 purine-nucleoside phosphorylase activity;GO:0002054 nucleobase binding
H2-K1	-3.901	0.00251142	histocompatibility 2, K1, K region	GO:0002485 antigen processing and presentation of endogenous peptide antigen via MHC class I via ER pathway, TAP-dependent;GO:0042590 antigen processing and presentation of exogenous peptide antigen via MHC class I;GO:0002478 antigen processing and presentation of exogenous peptide antigen	GO:0042612 MHC class I protein complex;GO:0042824 MHC class I peptide loading complex;GO:0071556 integral component of lumenal side of endoplasmic reticulum membrane	GO:0062061 TAP complex binding;GO:0042610 CD8 receptor binding;GO:0030881 beta-2-microglobulin binding
Snrpd3	-3.89662	0.0192092	small nuclear ribonucleoprotein D3	GO:0000387 spliceosomal snRNP assembly;GO:0006479 protein methylation;GO:0008213 protein alkylation	GO:0000243 commitment complex;GO:0034715 pICln-Sm protein complex;GO:0005683 U7 snRNP	GO:0071208 histone pre-mRNA DCP binding;GO:0071209 U7 snRNA binding;GO:1990446 U1 snRNP binding
Eea1	-3.89145	0.0376658	early endosome antigen 1	GO:0039694 viral RNA genome replication;GO:0006906 vesicle fusion;GO:0090174 organelle membrane fusion	GO:0005969 serine-pyruvate aminotransferase complex;GO:0044308 axonal spine;GO:0055037 recycling endosome	GO:0005545 1-phosphatidylinositol binding;GO:0030742 GTP-dependent protein binding;GO:0035091 phosphatidylinositol binding
Sptan1	-3.89142	0.000336699	spectrin alpha, non-erythrocytic 1	GO:0051693 actin filament capping;GO:0030835 negative regulation of actin filament depolymerization;GO:0030834 regulation of actin filament depolymerization	GO:0032437 cuticular plate;GO:0005916 fascia adherens;GO:0033270 paranode region of axon	GO:0030507 spectrin binding;GO:0019905 syntaxin binding;GO:0000149 SNARE binding
Ctnna1	-3.89109	3.47503e-09	catenin (cadherin associated protein), alpha 1	GO:2001045 negative regulation of integrin-mediated signaling pathway;GO:0071680 response to indole-3-methanol;GO:0071681 cellular response to indole-3-methanol	GO:0005915 zonula adherens;GO:0016600 flotillin complex;GO:0005913 cell-cell adherens junction	GO:0017166 vinculin binding;GO:0045295 gamma-catenin binding;GO:0045296 cadherin binding
Rtn3	-3.85118	0.0270776	reticulon 3	GO:0071787 endoplasmic reticulum tubular network formation;GO:0071786 endoplasmic reticulum tubular network organization;GO:1902430 negative regulation of amyloid-beta formation	GO:0005789 endoplasmic reticulum membrane;GO:0098827 endoplasmic reticulum subcompartment;GO:0042175 nuclear outer membrane-endoplasmic reticulum membrane network	GO:0005515 protein binding;GO:0005488 binding;GO:0003674 molecular_function
Osmr	-3.84079	0.00937348	oncostatin M receptor	GO:0038165 oncostatin-M-mediated signaling pathway;GO:0019221 cytokine-mediated signaling pathway;GO:0071345 cellular response to cytokine stimulus	GO:0005900 oncostatin-M receptor complex;GO:0098802 plasma membrane receptor complex;GO:0016324 apical plasma membrane	GO:0004923 leukemia inhibitory factor receptor activity;GO:0004924 oncostatin-M receptor activity;GO:0004897 ciliary neurotrophic factor receptor activity
Fhl3	-3.83413	0.043	four and a half LIM domains 3	GO:0030036 actin cytoskeleton organization;GO:0030029 actin filament-based process;GO:0007010 cytoskeleton organization	GO:0001725 stress fiber;GO:0097517 contractile actin filament bundle;GO:0032432 actin filament bundle	GO:0003779 actin binding;GO:0003712 transcription coregulator activity;GO:0008092 cytoskeletal protein binding
Hdlbp	-3.82355	7.56668e-06	high density lipoprotein (HDL) binding protein	GO:0008203 cholesterol metabolic process;GO:1902652 secondary alcohol metabolic process;GO:0016125 sterol metabolic process	GO:0034364 high-density lipoprotein particle;GO:0034358 plasma lipoprotein particle;GO:1990777 lipoprotein particle	GO:0003729 mRNA binding;GO:0003723 RNA binding;GO:0003676 nucleic acid binding
Il6st	-3.81573	0.0415578	interleukin 6 signal transducer	GO:0070106 interleukin-27-mediated signaling pathway;GO:0070104 negative regulation of interleukin-6-mediated signaling pathway;GO:0038165 oncostatin-M-mediated signaling pathway	GO:0005900 oncostatin-M receptor complex;GO:0070110 ciliary neurotrophic factor receptor complex;GO:0005896 interleukin-6 receptor complex	GO:0004915 interleukin-6 receptor activity;GO:0019981 interleukin-6 binding;GO:0004921 interleukin-11 receptor activity
Ahnak	-3.80513	9.3191e-06	AHNAK nucleoprotein (desmoyokin)	GO:1901385 regulation of voltage-gated calcium channel activity;GO:1901019 regulation of calcium ion transmembrane transporter activity;GO:0043484 regulation of RNA splicing	GO:0043034 costamere;GO:0030315 T-tubule;GO:0044291 cell-cell contact zone	GO:0097493 structural molecule activity conferring elasticity;GO:0044548 S100 protein binding;GO:0005198 structural molecule activity
Ctf2	-3.80482	0.0241336	cardiotrophin 2	GO:0042531 positive regulation of tyrosine phosphorylation of STAT protein;GO:0042509 regulation of tyrosine phosphorylation of STAT protein;GO:0007260 tyrosine phosphorylation of STAT protein	GO:0005615 extracellular space;GO:0044421 extracellular region part;GO:0005576 extracellular region	GO:0005146 leukemia inhibitory factor receptor binding;GO:0005127 ciliary neurotrophic factor receptor binding;GO:0005125 cytokine activity
Angpt2	-3.80432	2.12035e-05	angiopoietin 2	GO:0050928 negative regulation of positive chemotaxis;GO:0048014 Tie signaling pathway;GO:0072012 glomerulus vasculature development	GO:0062023 collagen-containing extracellular matrix;GO:0031012 extracellular matrix;GO:0005615 extracellular space	GO:0048019 receptor antagonist activity;GO:0005172 vascular endothelial growth factor receptor binding;GO:0030547 receptor inhibitor activity
Fbxo46	-3.76647	0.0078572	F-box protein 46	GO:0008150 biological_process	GO:0005575 cellular_component	GO:0003674 molecular_function
Sparc	-3.74432	1.44307e-06	secreted acidic cysteine rich glycoprotein	GO:0001937 negative regulation of endothelial cell proliferation;GO:0043473 pigmentation;GO:0010595 positive regulation of endothelial cell migration	GO:0031092 platelet alpha granule membrane;GO:0031091 platelet alpha granule;GO:0016363 nuclear matrix	GO:0050840 extracellular matrix binding;GO:0005518 collagen binding;GO:0005201 extracellular matrix structural constituent
Emilin1	-3.73338	0.000672482	elastin microfibril interfacer 1	GO:1904027 negative regulation of collagen fibril organization;GO:1901203 positive regulation of extracellular matrix assembly;GO:1904026 regulation of collagen fibril organization	GO:0034668 integrin alpha4-beta1 complex;GO:0098637 protein complex involved in cell-matrix adhesion;GO:1990971 EMILIN complex	GO:0098640 integrin binding involved in cell-matrix adhesion;GO:0030023 extracellular matrix constituent conferring elasticity;GO:0097493 structural molecule activity conferring elasticity
Psme1	-3.72041	0.00444173	proteasome (prosome, macropain) activator subunit 1 (PA28 alpha)	GO:0019884 antigen processing and presentation of exogenous antigen;GO:2000045 regulation of G1/S transition of mitotic cell cycle;GO:0019882 antigen processing and presentation	GO:0008537 proteasome activator complex;GO:0022624 proteasome accessory complex;GO:0000502 proteasome complex	GO:0061133 endopeptidase activator activity;GO:0016504 peptidase activator activity;GO:0061135 endopeptidase regulator activity
Bclaf1	-3.69592	0.0095345	BCL2-associated transcription factor 1	GO:2000144 positive regulation of DNA-templated transcription, initiation;GO:2000142 regulation of DNA-templated transcription, initiation;GO:0043620 regulation of DNA-templated transcription in response to stress	GO:0016592 mediator complex;GO:0016607 nuclear speck;GO:0016604 nuclear body	GO:0003712 transcription coregulator activity;GO:0140110 transcription regulator activity;GO:0003677 DNA binding
Snw1	-3.69044	0.0043689	SNW domain containing 1	GO:0070564 positive regulation of vitamin D receptor signaling pathway;GO:0032106 positive regulation of response to extracellular stimulus;GO:0032109 positive regulation of response to nutrient levels	GO:0008024 cyclin/CDK positive transcription elongation factor complex;GO:0071141 SMAD protein complex;GO:0019908 nuclear cyclin-dependent protein kinase holoenzyme complex	GO:0042809 vitamin D receptor binding;GO:0005112 Notch binding;GO:0050681 androgen receptor binding
Ugdh	-3.65098	0.000239192	UDP-glucose dehydrogenase	GO:0006065 UDP-glucuronate biosynthetic process;GO:0046398 UDP-glucuronate metabolic process;GO:0034214 protein hexamerization	GO:0005654 nucleoplasm;GO:0005829 cytosol;GO:0031981 nuclear lumen	GO:0003979 UDP-glucose 6-dehydrogenase activity;GO:0051287 NAD binding;GO:0016616 oxidoreductase activity, acting on the CH-OH group of donors, NAD or NADP as acceptor
Nop10	-3.6501	0.0075166	NOP10 ribonucleoprotein	GO:0031120 snRNA pseudouridine synthesis;GO:0000454 snoRNA guided rRNA pseudouridine synthesis;GO:0040031 snRNA modification	GO:0090661 box H/ACA telomerase RNP complex;GO:0031429 box H/ACA snoRNP complex;GO:0072588 box H/ACA RNP complex	GO:0034513 box H/ACA snoRNA binding;GO:0070034 telomerase RNA binding;GO:0030515 snoRNA binding
Azi2	-3.62527	0.00749846	5-azacytidine induced gene 2	GO:0044565 dendritic cell proliferation;GO:0032607 interferon-alpha production;GO:0097028 dendritic cell differentiation	GO:0005737 cytoplasm;GO:0044424 intracellular part;GO:0005622 intracellular	GO:0005515 protein binding;GO:0005488 binding;GO:0003674 molecular_function
Sat1	-3.60755	8.05492e-06	spermidine/spermine N1-acetyl transferase 1	GO:0032917 polyamine acetylation;GO:0032918 spermidine acetylation;GO:0046208 spermine catabolic process	GO:0005829 cytosol;GO:0044444 cytoplasmic part;GO:0005737 cytoplasm	GO:0019809 spermidine binding;GO:0004145 diamine N-acetyltransferase activity;GO:0019808 polyamine binding
Camsap1	-3.59853	0.0477742	calmodulin regulated spectrin-associated protein 1	GO:0007026 negative regulation of microtubule depolymerization;GO:0031114 regulation of microtubule depolymerization;GO:0031111 negative regulation of microtubule polymerization or depolymerization	GO:0036449 microtubule minus-end;GO:1990752 microtubule end;GO:0005874 microtubule	GO:0051011 microtubule minus-end binding;GO:0030507 spectrin binding;GO:0005516 calmodulin binding
Ankrd17	-3.56913	1.43929e-05	ankyrin repeat domain 17	GO:1900245 positive regulation of MDA-5 signaling pathway;GO:0039533 regulation of MDA-5 signaling pathway;GO:0039530 MDA-5 signaling pathway	GO:0031965 nuclear membrane;GO:0005635 nuclear envelope;GO:0000785 chromatin	GO:0003682 chromatin binding;GO:0003723 RNA binding;GO:0003676 nucleic acid binding
Xrn2	-3.56421	0.0427108	5'-3' exoribonuclease 2	GO:0000738 DNA catabolic process, exonucleolytic;GO:0006353 DNA-templated transcription, termination;GO:0006308 DNA catabolic process	GO:0016235 aggresome;GO:0016234 inclusion body;GO:0005730 nucleolus	GO:0001147 transcription termination site sequence-specific DNA binding;GO:0001160 transcription termination site DNA binding;GO:0004534 5'-3' exoribonuclease activity
Mgp	-3.55209	0.000115014	matrix Gla protein	GO:0030500 regulation of bone mineralization;GO:0070167 regulation of biomineral tissue development;GO:0030282 bone mineralization	GO:0062023 collagen-containing extracellular matrix;GO:0031012 extracellular matrix;GO:0005783 endoplasmic reticulum	GO:0048306 calcium-dependent protein binding;GO:0005509 calcium ion binding;GO:0046872 metal ion binding
Iigp1	-3.54936	0.000516817	interferon inducible GTPase 1	GO:0042832 defense response to protozoan;GO:0001562 response to protozoan;GO:0035458 cellular response to interferon-beta	GO:0020005 symbiont-containing vacuole membrane;GO:0018995 host;GO:0020003 symbiont-containing vacuole	GO:0019003 GDP binding;GO:0003924 GTPase activity;GO:0005525 GTP binding
Gm5641	-3.5405	0.0299096	heterogeneous nuclear ribonucleoprotein A3 pseudogene
Cul5	-3.53348	0.0134921	cullin 5	GO:0021942 radial glia guided migration of Purkinje cell;GO:0021932 hindbrain radial glia guided cell migration;GO:0021535 cell migration in hindbrain	GO:0031466 Cul5-RING ubiquitin ligase complex;GO:0019005 SCF ubiquitin ligase complex;GO:0090734 site of DNA damage	GO:0031625 ubiquitin protein ligase binding;GO:0044389 ubiquitin-like protein ligase binding;GO:0004842 ubiquitin-protein transferase activity
Pea15a	-3.5295	0.0191507	phosphoprotein enriched in astrocytes 15A	GO:1902043 positive regulation of extrinsic apoptotic signaling pathway via death domain receptors;GO:0046325 negative regulation of glucose import;GO:0010829 negative regulation of glucose transmembrane transport	GO:0005875 microtubule associated complex;GO:0015630 microtubule cytoskeleton;GO:0044430 cytoskeletal part	GO:0005080 protein kinase C binding;GO:0019901 protein kinase binding;GO:0019900 kinase binding
Txn1	-3.51818	5.83711e-06	thioredoxin 1	GO:2000170 positive regulation of peptidyl-cysteine S-nitrosylation;GO:0046826 negative regulation of protein export from nucleus;GO:2000169 regulation of peptidyl-cysteine S-nitrosylation	GO:0043025 neuronal cell body;GO:0030424 axon;GO:0030425 dendrite	GO:0047134 protein-disulfide reductase activity;GO:0016668 oxidoreductase activity, acting on a sulfur group of donors, NAD(P) as acceptor;GO:0015037 peptide disulfide oxidoreductase activity
Sf3b6	-3.49271	0.00199213	splicing factor 3B, subunit 6	GO:0001825 blastocyst formation;GO:0001824 blastocyst development;GO:0000375 RNA splicing, via transesterification reactions	GO:0005686 U2 snRNP;GO:0005689 U12-type spliceosomal complex;GO:0071011 precatalytic spliceosome	GO:0003729 mRNA binding;GO:0003723 RNA binding;GO:0003676 nucleic acid binding
Mapk1	-3.49203	0.0374169	mitogen-activated protein kinase 1	GO:0019858 cytosine metabolic process;GO:0015960 diadenosine polyphosphate biosynthetic process;GO:0015965 diadenosine tetraphosphate metabolic process	GO:0031143 pseudopodium;GO:0032839 dendrite cytoplasm;GO:0120111 neuron projection cytoplasm	GO:0008353 RNA polymerase II CTD heptapeptide repeat kinase activity;GO:0004708 MAP kinase kinase activity;GO:0004707 MAP kinase activity
Dclk1	-3.4914	0.00129926	doublecortin-like kinase 1	GO:0021952 central nervous system projection neuron axonogenesis;GO:0021955 central nervous system neuron axonogenesis;GO:0021954 central nervous system neuron development	GO:0014069 postsynaptic density;GO:0032279 asymmetric synapse;GO:0098984 neuron to neuron synapse	GO:0004674 protein serine/threonine kinase activity;GO:0004672 protein kinase activity;GO:0016773 phosphotransferase activity, alcohol group as acceptor
Nkiras1	-3.48304	0.00899355	NFKB inhibitor interacting Ras-like protein 1	GO:0008150 biological_process	GO:0005783 endoplasmic reticulum;GO:0005829 cytosol;GO:0012505 endomembrane system	GO:0003924 GTPase activity;GO:0005525 GTP binding;GO:0032550 purine ribonucleoside binding
Synpo2	-3.45122	0.00470711	synaptopodin 2	GO:2000298 regulation of Rho-dependent protein serine/threonine kinase activity;GO:0061684 chaperone-mediated autophagy;GO:0032233 positive regulation of actin filament bundle assembly	GO:0099023 tethering complex;GO:0001725 stress fiber;GO:0097517 contractile actin filament bundle	GO:0051371 muscle alpha-actinin binding;GO:0031005 filamin binding;GO:0051393 alpha-actinin binding
Gstt1	-3.45085	0.0126537	glutathione S-transferase, theta 1	GO:0018900 dichloromethane metabolic process;GO:0006749 glutathione metabolic process;GO:0006304 DNA modification	GO:0005829 cytosol;GO:0005634 nucleus;GO:0044444 cytoplasmic part	GO:0016824 hydrolase activity, acting on acid halide bonds;GO:0019120 hydrolase activity, acting on acid halide bonds, in C-halide compounds;GO:0047651 alkylhalidase activity
Dst	-3.44653	0.0101884	dystonin	GO:0031581 hemidesmosome assembly;GO:0008090 retrograde axonal transport;GO:0045104 intermediate filament cytoskeleton organization	GO:0031673 H zone;GO:0060053 neurofilament cytoskeleton;GO:0030056 hemidesmosome	GO:0008017 microtubule binding;GO:0015631 tubulin binding;GO:0003779 actin binding
Lima1	-3.44001	0.0125275	LIM domain and actin binding 1	GO:0030299 intestinal cholesterol absorption;GO:0044241 lipid digestion;GO:0098856 intestinal lipid absorption	GO:0032154 cleavage furrow;GO:0032155 cell division site part;GO:0032153 cell division site	GO:0003785 actin monomer binding;GO:0051015 actin filament binding;GO:0003779 actin binding
Hnrnpul1	-3.43895	0.000168182	heterogeneous nuclear ribonucleoprotein U-like 1	GO:0009615 response to virus;GO:0006396 RNA processing;GO:0051707 response to other organism	GO:0005654 nucleoplasm;GO:0031981 nuclear lumen;GO:0070013 intracellular organelle lumen	GO:0003723 RNA binding;GO:0019899 enzyme binding;GO:0003676 nucleic acid binding
Rab12	-3.3953	0.0259381	RAB12, member RAS oncogene family	GO:0006904 vesicle docking involved in exocytosis;GO:0008333 endosome to lysosome transport;GO:0048278 vesicle docking	GO:0032593 insulin-responsive compartment;GO:0055038 recycling endosome membrane;GO:0005776 autophagosome	GO:0019003 GDP binding;GO:0003924 GTPase activity;GO:0005525 GTP binding
Dhrs3	-3.39187	6.25482e-10	dehydrogenase/reductase (SDR family) member 3	GO:0048387 negative regulation of retinoic acid receptor signaling pathway;GO:0048385 regulation of retinoic acid receptor signaling pathway;GO:0042572 retinol metabolic process	GO:0005811 lipid droplet;GO:0043232 intracellular non-membrane-bounded organelle;GO:0043228 non-membrane-bounded organelle	GO:0052650 NADP-retinol dehydrogenase activity;GO:0004745 retinol dehydrogenase activity;GO:0008106 alcohol dehydrogenase (NADP+) activity
Pim1	-3.39161	2.92995e-06	proviral integration site 1	GO:1905062 positive regulation of cardioblast proliferation;GO:2000138 positive regulation of cell proliferation involved in heart morphogenesis;GO:0070561 vitamin D receptor signaling pathway	GO:0005730 nucleolus;GO:0005829 cytosol;GO:0031981 nuclear lumen	GO:0043024 ribosomal small subunit binding;GO:0043539 protein serine/threonine kinase activator activity;GO:0030145 manganese ion binding
Zeb2	-3.38785	0.0409154	zinc finger E-box binding homeobox 2	GO:1902748 positive regulation of lens fiber cell differentiation;GO:0097324 melanocyte migration;GO:1903056 regulation of melanosome organization	GO:0000785 chromatin;GO:0005730 nucleolus;GO:0044427 chromosomal part	GO:0070412 R-SMAD binding;GO:0046332 SMAD binding;GO:0001227 DNA-binding transcription repressor activity, RNA polymerase II-specific
Msn	-3.38473	1.98209e-05	moesin	GO:0070489 T cell aggregation;GO:0071593 lymphocyte aggregation;GO:2000643 positive regulation of early endosome to late endosome transport	GO:0051286 cell tip;GO:0001931 uropod;GO:0031254 cell trailing edge	GO:0003725 double-stranded RNA binding;GO:0050839 cell adhesion molecule binding;GO:0003779 actin binding
Herc4	-3.3762	0.0116006	hect domain and RLD 4	GO:0018215 protein phosphopantetheinylation;GO:0045879 negative regulation of smoothened signaling pathway;GO:0008589 regulation of smoothened signaling pathway	GO:0001650 fibrillar center;GO:0044452 nucleolar part;GO:0005730 nucleolus	GO:0061630 ubiquitin protein ligase activity;GO:0061659 ubiquitin-like protein ligase activity;GO:0004842 ubiquitin-protein transferase activity
Septin10	-3.36919	0.0026676	septin 10	GO:0061640 cytoskeleton-dependent cytokinesis;GO:0000910 cytokinesis;GO:0051301 cell division	GO:0005940 septin ring;GO:0031105 septin complex;GO:0032156 septin cytoskeleton	GO:0060090 molecular adaptor activity;GO:0003924 GTPase activity;GO:0005525 GTP binding
Pmepa1	-3.33045	0.0202423	prostate transmembrane protein, androgen induced 1	GO:0010991 negative regulation of SMAD protein complex assembly;GO:0010990 regulation of SMAD protein complex assembly;GO:0007183 SMAD protein complex assembly	GO:0031901 early endosome membrane;GO:0010008 endosome membrane;GO:0044440 endosomal part	GO:0070412 R-SMAD binding;GO:0050699 WW domain binding;GO:0046332 SMAD binding
Ndufa7	-3.3268	0.0279142	NADH:ubiquinone oxidoreductase subunit A7	GO:0006120 mitochondrial electron transport, NADH to ubiquinone;GO:0042775 mitochondrial ATP synthesis coupled electron transport;GO:0042773 ATP synthesis coupled electron transport	GO:0005747 mitochondrial respiratory chain complex I;GO:0030964 NADH dehydrogenase complex;GO:0045271 respiratory chain complex I	GO:0008137 NADH dehydrogenase (ubiquinone) activity;GO:0050136 NADH dehydrogenase (quinone) activity;GO:0003954 NADH dehydrogenase activity
Hspa2	-3.29132	0.00528348	heat shock protein 2	GO:0070194 synaptonemal complex disassembly;GO:1901896 positive regulation of calcium-transporting ATPase activity;GO:0090084 negative regulation of inclusion body assembly	GO:0036128 CatSper complex;GO:0072687 meiotic spindle;GO:0001673 male germ cell nucleus	GO:0048156 tau protein binding;GO:0051861 glycolipid binding;GO:0051787 misfolded protein binding
Cacna2d1	-3.28681	0.0197845	calcium channel, voltage-dependent, alpha2/delta subunit 1	GO:0086048 membrane depolarization during bundle of His cell action potential;GO:1901843 positive regulation of high voltage-gated calcium channel activity;GO:0086028 bundle of His cell to Purkinje myocyte signaling	GO:0099029 anchored component of presynaptic active zone membrane;GO:0099025 anchored component of postsynaptic membrane;GO:1990454 L-type voltage-gated calcium channel complex	GO:0086057 voltage-gated calcium channel activity involved in bundle of His cell action potential;GO:0086007 voltage-gated calcium channel activity involved in cardiac muscle cell action potential;GO:0005245 voltage-gated calcium channel activity
Acot2	-3.28093	0.0443508	acyl-CoA thioesterase 2	GO:0042760 very long-chain fatty acid catabolic process;GO:0000038 very long-chain fatty acid metabolic process;GO:0006637 acyl-CoA metabolic process	GO:0005739 mitochondrion;GO:0044444 cytoplasmic part;GO:0043231 intracellular membrane-bounded organelle	GO:0102991 myristoyl-CoA hydrolase activity;GO:0016290 palmitoyl-CoA hydrolase activity;GO:0047617 acyl-CoA hydrolase activity
Adss	-3.27533	0.0134463	adenylosuccinate synthetase, non muscle	GO:0044208 'de novo' AMP biosynthetic process;GO:0006167 AMP biosynthetic process;GO:0006531 aspartate metabolic process	GO:0005739 mitochondrion;GO:0005829 cytosol;GO:0044444 cytoplasmic part	GO:0004019 adenylosuccinate synthase activity;GO:0016879 ligase activity, forming carbon-nitrogen bonds;GO:0016874 ligase activity
Camk2g	-3.26205	0.00178763	calcium/calmodulin-dependent protein kinase II gamma	GO:1901897 regulation of relaxation of cardiac muscle;GO:0055119 relaxation of cardiac muscle;GO:1901077 regulation of relaxation of muscle	GO:0005954 calcium- and calmodulin-dependent protein kinase complex;GO:0016529 sarcoplasmic reticulum;GO:0016528 sarcoplasm	GO:0004683 calmodulin-dependent protein kinase activity;GO:0005516 calmodulin binding;GO:0004674 protein serine/threonine kinase activity
Rps27l	-3.26186	9.04317e-05	ribosomal protein S27-like	GO:0006978 DNA damage response, signal transduction by p53 class mediator resulting in transcription of p21 class mediator;GO:0042772 DNA damage response, signal transduction resulting in transcription;GO:0031571 mitotic G1 DNA damage checkpoint	GO:0022627 cytosolic small ribosomal subunit;GO:0015935 small ribosomal subunit;GO:0022626 cytosolic ribosome	GO:0008494 translation activator activity;GO:0008656 cysteine-type endopeptidase activator activity involved in apoptotic process;GO:0016505 peptidase activator activity involved in apoptotic process
Cpe	-3.2498	1.15293e-05	carboxypeptidase E	GO:0034230 enkephalin processing;GO:0030070 insulin processing;GO:0033366 protein localization to secretory granule	GO:0031045 dense core granule;GO:0030667 secretory granule membrane;GO:0043204 perikaryon	GO:0050897 cobalt ion binding;GO:0042043 neurexin family protein binding;GO:0004181 metallocarboxypeptidase activity
Ppp1ca	-3.2374	0.00346613	protein phosphatase 1 catalytic subunit alpha	GO:0005981 regulation of glycogen catabolic process;GO:0010288 response to lead ion;GO:0043471 regulation of cellular carbohydrate catabolic process	GO:0072357 PTW/PP1 phosphatase complex;GO:0042587 glycogen granule;GO:0000164 protein phosphatase type 1 complex	GO:0098641 cadherin binding involved in cell-cell adhesion;GO:0098632 cell-cell adhesion mediator activity;GO:0008157 protein phosphatase 1 binding
Cdc42	-3.22687	0.00142444	cell division cycle 42	GO:0090135 actin filament branching;GO:0051835 positive regulation of synapse structural plasticity;GO:0060501 positive regulation of epithelial cell proliferation involved in lung morphogenesis	GO:0000322 storage vacuole;GO:0045335 phagocytic vesicle;GO:0098685 Schaffer collateral - CA1 synapse	GO:0051022 Rho GDP-dissociation inhibitor binding;GO:0051021 GDP-dissociation inhibitor binding;GO:0030742 GTP-dependent protein binding
Pomp	-3.20077	0.00714481	proteasome maturation protein	GO:0043248 proteasome assembly;GO:0034622 cellular protein-containing complex assembly;GO:0065003 protein-containing complex assembly	GO:0016607 nuclear speck;GO:0016604 nuclear body;GO:0044451 nucleoplasm part	GO:0005515 protein binding;GO:0005488 binding;GO:0003674 molecular_function
Rrm2b	-3.18877	0.000544036	ribonucleotide reductase M2 B (TP53 inducible)	GO:0009263 deoxyribonucleotide biosynthetic process;GO:0006264 mitochondrial DNA replication;GO:0009200 deoxyribonucleoside triphosphate metabolic process	GO:0005739 mitochondrion;GO:0005654 nucleoplasm;GO:0005829 cytosol	GO:0004748 ribonucleoside-diphosphate reductase activity, thioredoxin disulfide as acceptor;GO:0016728 oxidoreductase activity, acting on CH or CH2 groups, disulfide as acceptor;GO:0061731 ribonucleoside-diphosphate reductase activity
Rps26	-3.18649	0.00101033	ribosomal protein S26	GO:0033119 negative regulation of RNA splicing;GO:0002181 cytoplasmic translation;GO:0043484 regulation of RNA splicing	GO:0042788 polysomal ribosome;GO:0022627 cytosolic small ribosomal subunit;GO:0005844 polysome	GO:0003735 structural constituent of ribosome;GO:0003729 mRNA binding;GO:0005198 structural molecule activity
H2bc4	-3.18326	0.0177795	H2B clustered histone 4	GO:0002227 innate immune response in mucosa;GO:0002385 mucosal immune response;GO:0002251 organ or tissue specific immune response	GO:0005615 extracellular space;GO:0044421 extracellular region part;GO:0005576 extracellular region	GO:0042802 identical protein binding;GO:0003677 DNA binding;GO:0003676 nucleic acid binding
Tmf1	-3.16255	0.00450759	TATA element modulatory factor 1	GO:2000845 positive regulation of testosterone secretion;GO:0035936 testosterone secretion;GO:2000843 regulation of testosterone secretion	GO:0005794 Golgi apparatus;GO:0005783 endoplasmic reticulum;GO:0012505 endomembrane system	GO:0050681 androgen receptor binding;GO:0030374 nuclear receptor transcription coactivator activity;GO:0035258 steroid hormone receptor binding
Cspp1	-3.15893	0.00293436	centrosome and spindle pole associated protein 1	GO:0032467 positive regulation of cytokinesis;GO:0051781 positive regulation of cell division;GO:0032465 regulation of cytokinesis	GO:0000922 spindle pole;GO:0005819 spindle;GO:0005874 microtubule	GO:0005515 protein binding;GO:0005488 binding;GO:0003674 molecular_function
Rpl7	-3.14612	0.000246688	ribosomal protein L7	GO:0000463 maturation of LSU-rRNA from tricistronic rRNA transcript (SSU-rRNA, 5.8S rRNA, LSU-rRNA);GO:0000470 maturation of LSU-rRNA;GO:0042273 ribosomal large subunit biogenesis	GO:0031672 A band;GO:0022625 cytosolic large ribosomal subunit;GO:0005844 polysome	GO:0008097 5S rRNA binding;GO:0019843 rRNA binding;GO:0003735 structural constituent of ribosome
Brwd1	-3.14488	0.000215279	bromodomain and WD repeat domain containing 1	GO:0008360 regulation of cell shape;GO:0022604 regulation of cell morphogenesis;GO:0000902 cell morphogenesis	GO:0005730 nucleolus;GO:0005654 nucleoplasm;GO:0005829 cytosol	GO:0005515 protein binding;GO:0005488 binding;GO:0003674 molecular_function
Igf1r	-3.13632	0.00620689	insulin-like growth factor I receptor	GO:0051389 inactivation of MAPKK activity;GO:1902488 cholangiocyte apoptotic process;GO:1904192 regulation of cholangiocyte apoptotic process	GO:0035867 alphav-beta3 integrin-IGF-1-IGF1R complex;GO:0005899 insulin receptor complex;GO:0030315 T-tubule	GO:0005010 insulin-like growth factor-activated receptor activity;GO:0005009 insulin-activated receptor activity;GO:0043559 insulin binding
Rpl28	-3.13	0.00037112	ribosomal protein L28	GO:0006412 translation;GO:0043043 peptide biosynthetic process;GO:0043604 amide biosynthetic process	GO:0022625 cytosolic large ribosomal subunit;GO:0022626 cytosolic ribosome;GO:0015934 large ribosomal subunit	GO:0003735 structural constituent of ribosome;GO:0005198 structural molecule activity;GO:0003674 molecular_function
Nedd8	-3.12817	0.0134789	neural precursor cell expressed, developmentally down-regulated gene 8	GO:0045116 protein neddylation;GO:0019941 modification-dependent protein catabolic process;GO:0043632 modification-dependent macromolecule catabolic process	GO:0005654 nucleoplasm;GO:0005829 cytosol;GO:0031981 nuclear lumen	GO:0031386 protein tag;GO:0031625 ubiquitin protein ligase binding;GO:0044389 ubiquitin-like protein ligase binding
Ing4	-3.12104	0.00687602	inhibitor of growth family, member 4	GO:0043983 histone H4-K12 acetylation;GO:0006978 DNA damage response, signal transduction by p53 class mediator resulting in transcription of p21 class mediator;GO:0043981 histone H4-K5 acetylation	GO:0000123 histone acetyltransferase complex;GO:0031248 protein acetyltransferase complex;GO:1902493 acetyltransferase complex	GO:0035064 methylated histone binding;GO:0140034 methylation-dependent protein binding;GO:0140030 modification-dependent protein binding
Cryab	-3.11494	0.0428926	crystallin, alpha B	GO:0007021 tubulin complex assembly;GO:1905907 negative regulation of amyloid fibril formation;GO:1905906 regulation of amyloid fibril formation	GO:0097512 cardiac myofibril;GO:0031430 M band;GO:0031672 A band	GO:0005212 structural constituent of eye lens;GO:0001540 amyloid-beta binding;GO:0051082 unfolded protein binding
Gatad1	-3.10859	0.0156203	GATA zinc finger domain containing 1	GO:0006338 chromatin remodeling;GO:0006325 chromatin organization;GO:0051276 chromosome organization	GO:0005654 nucleoplasm;GO:0031981 nuclear lumen;GO:0070013 intracellular organelle lumen	GO:0008270 zinc ion binding;GO:0046914 transition metal ion binding;GO:0043565 sequence-specific DNA binding
Bloc1s1	-3.05393	0.0244831	biogenesis of lysosomal organelles complex-1, subunit 1	GO:0048490 anterograde synaptic vesicle transport;GO:0099514 synaptic vesicle cytoskeletal transport;GO:0099517 synaptic vesicle transport along microtubule	GO:0099078 BORC complex;GO:0031083 BLOC-1 complex;GO:0031082 BLOC complex	GO:0005515 protein binding;GO:0005488 binding;GO:0003674 molecular_function
Rpl36	-3.05165	1.75096e-05	ribosomal protein L36	GO:0002181 cytoplasmic translation;GO:0006412 translation;GO:0043043 peptide biosynthetic process	GO:0022625 cytosolic large ribosomal subunit;GO:0022626 cytosolic ribosome;GO:0015934 large ribosomal subunit	GO:0003735 structural constituent of ribosome;GO:0005198 structural molecule activity;GO:0003674 molecular_function
Gadd45g	-3.03003	0.000862644	growth arrest and DNA-damage-inducible 45 gamma	GO:0000185 activation of MAPKKK activity;GO:0045063 T-helper 1 cell differentiation;GO:1900745 positive regulation of p38MAPK cascade	GO:0005634 nucleus;GO:0043231 intracellular membrane-bounded organelle;GO:0005737 cytoplasm	GO:0042802 identical protein binding;GO:0005515 protein binding;GO:0005488 binding
Errfi1	-3.01944	1.54475e-05	ERBB receptor feedback inhibitor 1	GO:1903243 negative regulation of cardiac muscle hypertrophy in response to stress;GO:0010616 negative regulation of cardiac muscle adaptation;GO:1903242 regulation of cardiac muscle hypertrophy in response to stress	GO:0031234 extrinsic component of cytoplasmic side of plasma membrane;GO:0009898 cytoplasmic side of plasma membrane;GO:0098562 cytoplasmic side of membrane	GO:0017124 SH3 domain binding;GO:0031267 small GTPase binding;GO:0051020 GTPase binding
5730455P16Rik	-3.0182	0.0047678	RIKEN cDNA 5730455P16 gene	GO:0099041 vesicle tethering to Golgi;GO:0099022 vesicle tethering;GO:0006903 vesicle targeting	GO:0005802 trans-Golgi network;GO:0098791 Golgi subcompartment;GO:0044431 Golgi apparatus part	GO:0003674 molecular_function
Rpl14	-3.01806	3.82467e-05	ribosomal protein L14	GO:0042273 ribosomal large subunit biogenesis;GO:0006364 rRNA processing;GO:0016072 rRNA metabolic process	GO:0022625 cytosolic large ribosomal subunit;GO:0022626 cytosolic ribosome;GO:0015934 large ribosomal subunit	GO:0003735 structural constituent of ribosome;GO:0005198 structural molecule activity;GO:0003723 RNA binding
Col4a1	-3.00987	2.30237e-05	collagen, type IV, alpha 1	GO:0061304 retinal blood vessel morphogenesis;GO:0061299 retina vasculature morphogenesis in camera-type eye;GO:0038063 collagen-activated tyrosine kinase receptor signaling pathway	GO:0005587 collagen type IV trimer;GO:0098642 network-forming collagen trimer;GO:0098645 collagen network	GO:0048407 platelet-derived growth factor binding;GO:0030020 extracellular matrix structural constituent conferring tensile strength;GO:0019838 growth factor binding
Ric1	-2.99205	0.0228901	RAB6A GEF complex partner 1	GO:0003330 regulation of extracellular matrix constituent secretion;GO:0070278 extracellular matrix constituent secretion;GO:1903053 regulation of extracellular matrix organization	GO:0034066 RIC1-RGP1 guanyl-nucleotide exchange factor complex;GO:0032045 guanyl-nucleotide exchange factor complex;GO:0000139 Golgi membrane	GO:0005085 guanyl-nucleotide exchange factor activity;GO:0031267 small GTPase binding;GO:0051020 GTPase binding
Canx	-2.98137	2.18936e-05	calnexin	GO:0072583 clathrin-dependent endocytosis;GO:0048488 synaptic vesicle endocytosis;GO:0140238 presynaptic endocytosis	GO:0044322 endoplasmic reticulum quality control compartment;GO:0071556 integral component of lumenal side of endoplasmic reticulum membrane;GO:0098553 lumenal side of endoplasmic reticulum membrane	GO:0034185 apolipoprotein binding;GO:0035255 ionotropic glutamate receptor binding;GO:0035254 glutamate receptor binding
Set	-2.97974	0.00689077	SET nuclear oncogene	GO:0006334 nucleosome assembly;GO:0031497 chromatin assembly;GO:0034728 nucleosome organization	GO:0005811 lipid droplet;GO:0048471 perinuclear region of cytoplasm;GO:0005783 endoplasmic reticulum	GO:0042393 histone binding;GO:0003682 chromatin binding;GO:0003677 DNA binding
Iqgap1	-2.92449	3.63008e-06	IQ motif containing GTPase activating protein 1	GO:1900086 positive regulation of peptidyl-tyrosine autophosphorylation;GO:1900084 regulation of peptidyl-tyrosine autophosphorylation;GO:0036120 cellular response to platelet-derived growth factor stimulus	GO:0016328 lateral plasma membrane;GO:0030864 cortical actin cytoskeleton;GO:0031234 extrinsic component of cytoplasmic side of plasma membrane	GO:0005078 MAP-kinase scaffold activity;GO:0044548 S100 protein binding;GO:0032947 protein-containing complex scaffold activity
Supt7l	-2.92265	0.0119109	SPT7-like, STAGA complex gamma subunit	GO:0051457 maintenance of protein location in nucleus;GO:0072595 maintenance of protein localization in organelle;GO:0043966 histone H3 acetylation	GO:0030914 STAGA complex;GO:0070461 SAGA-type complex;GO:0000123 histone acetyltransferase complex	GO:0004402 histone acetyltransferase activity;GO:0061733 peptide-lysine-N-acetyltransferase activity;GO:0034212 peptide N-acetyltransferase activity
Jpt1	-2.90201	0.0251862	Jupiter microtubule associated homolog 1	GO:0008150 biological_process	GO:0031965 nuclear membrane;GO:0005635 nuclear envelope;GO:0005730 nucleolus	GO:0003674 molecular_function
Smc1a	-2.88839	0.00187893	structural maintenance of chromosomes 1A	GO:0072396 response to cell cycle checkpoint signaling;GO:0072402 response to DNA integrity checkpoint signaling;GO:0072423 response to DNA damage checkpoint signaling	GO:0030893 meiotic cohesin complex;GO:0008278 cohesin complex;GO:0097431 mitotic spindle pole	GO:0036033 mediator complex binding;GO:0046982 protein heterodimerization activity;GO:0003682 chromatin binding
Oga	-2.87358	0.00670615	O-GlcNAcase	GO:0060051 negative regulation of protein glycosylation;GO:0010616 negative regulation of cardiac muscle adaptation;GO:0046060 dATP metabolic process	GO:0005739 mitochondrion;GO:0005829 cytosol;GO:0005634 nucleus	GO:0102166 [protein]-3-O-(N-acetyl-D-glucosaminyl)-L-threonine O-N-acetyl-alpha-D-glucosaminase activity;GO:0102167 [protein]-3-O-(N-acetyl-D-glucosaminyl)-L-serine O-N-acetyl-alpha-D-glucosaminase activity;GO:0102571 [protein]-3-O-(N-acetyl-D-glucosaminyl)-L-serine/L-threonine O-N-acetyl-alpha-D-glucosaminase activity
Fam120a	-2.86958	0.0198753	family with sequence similarity 120, member A		GO:0005829 cytosol;GO:0005886 plasma membrane;GO:0071944 cell periphery	GO:0003723 RNA binding;GO:0003676 nucleic acid binding;GO:1901363 heterocyclic compound binding
Slc7a2	-2.86459	0.000598738	solute carrier family 7 (cationic amino acid transporter, y+ system), member 2	GO:0002537 nitric oxide production involved in inflammatory response;GO:0097640 L-ornithine import across plasma membrane;GO:0097639 L-lysine import across plasma membrane	GO:0030054 cell junction;GO:0005886 plasma membrane;GO:0071944 cell periphery	GO:0097625 low-affinity basic amino acid transmembrane transporter activity;GO:0097626 low-affinity L-arginine transmembrane transporter activity;GO:0097627 high-affinity L-ornithine transmembrane transporter activity
Tpt1	-2.86029	0.000358559	tumor protein, translationally-controlled 1	GO:2000383 regulation of ectoderm development;GO:2000384 negative regulation of ectoderm development;GO:0007398 ectoderm development	GO:0005771 multivesicular body;GO:0005881 cytoplasmic microtubule;GO:0000922 spindle pole	GO:0005509 calcium ion binding;GO:0008134 transcription factor binding;GO:0046872 metal ion binding
Hipk3	-2.8251	0.0122758	homeodomain interacting protein kinase 3	GO:0043508 negative regulation of JUN kinase activity;GO:0009299 mRNA transcription;GO:0046329 negative regulation of JNK cascade	GO:0016605 PML body;GO:0016604 nuclear body;GO:0044451 nucleoplasm part	GO:0004713 protein tyrosine kinase activity;GO:0003714 transcription corepressor activity;GO:0004674 protein serine/threonine kinase activity
Cgnl1	-2.82319	0.00362024	cingulin-like 1	GO:0051497 negative regulation of stress fiber assembly;GO:0032232 negative regulation of actin filament bundle assembly;GO:0051058 negative regulation of small GTPase mediated signal transduction	GO:0016459 myosin complex;GO:0005923 bicellular tight junction;GO:0070160 tight junction	GO:0003774 motor activity;GO:0017111 nucleoside-triphosphatase activity;GO:0016462 pyrophosphatase activity
Ndufa11	-2.82207	0.0297812	NADH:ubiquinone oxidoreductase subunit A11	GO:0010257 NADH dehydrogenase complex assembly;GO:0032981 mitochondrial respiratory chain complex I assembly;GO:0033108 mitochondrial respiratory chain complex assembly	GO:0005747 mitochondrial respiratory chain complex I;GO:0030964 NADH dehydrogenase complex;GO:0045271 respiratory chain complex I	GO:0003674 molecular_function
Aebp1	-2.79847	0.000667495	AE binding protein 1	GO:1904026 regulation of collagen fibril organization;GO:1903053 regulation of extracellular matrix organization;GO:0030199 collagen fibril organization	GO:0005615 extracellular space;GO:0044421 extracellular region part;GO:0005576 extracellular region	GO:0004181 metallocarboxypeptidase activity;GO:0004180 carboxypeptidase activity;GO:0008235 metalloexopeptidase activity
Dnaja1	-2.76957	2.13702e-05	DnaJ heat shock protein family (Hsp40) member A1	GO:1905258 regulation of nitrosative stress-induced intrinsic apoptotic signaling pathway;GO:1905259 negative regulation of nitrosative stress-induced intrinsic apoptotic signaling pathway;GO:1990442 intrinsic apoptotic signaling pathway in response to nitrosative stress	GO:0015630 microtubule cytoskeleton;GO:0005783 endoplasmic reticulum;GO:0005739 mitochondrion	GO:0055131 C3HC4-type RING finger domain binding;GO:0030957 Tat protein binding;GO:0001671 ATPase activator activity
Tmsb4x	-2.76038	3.25316e-07	thymosin, beta 4, X chromosome	GO:0042989 sequestering of actin monomers;GO:0051152 positive regulation of smooth muscle cell differentiation;GO:0051150 regulation of smooth muscle cell differentiation	GO:0005856 cytoskeleton;GO:0005829 cytosol;GO:0043232 intracellular non-membrane-bounded organelle	GO:0003785 actin monomer binding;GO:0003779 actin binding;GO:0008092 cytoskeletal protein binding
Olfr1033	-2.75923	0.000211545	olfactory receptor 1033	GO:0007608 sensory perception of smell;GO:0007606 sensory perception of chemical stimulus;GO:0007600 sensory perception	GO:0016021 integral component of membrane;GO:0031224 intrinsic component of membrane;GO:0044425 membrane part	GO:0005549 odorant binding;GO:0004984 olfactory receptor activity;GO:0004888 transmembrane signaling receptor activity
Serbp1	-2.74726	0.000901504	serpine1 mRNA binding protein 1	GO:0030578 PML body organization;GO:0030575 nuclear body organization;GO:0006997 nucleus organization	GO:0005829 cytosol;GO:0005634 nucleus;GO:0044444 cytoplasmic part	GO:0032183 SUMO binding;GO:0032182 ubiquitin-like protein binding;GO:0003730 mRNA 3'-UTR binding
Kdelr2	-2.71575	0.000132597	KDEL (Lys-Asp-Glu-Leu) endoplasmic reticulum protein retention receptor 2	GO:0006621 protein retention in ER lumen;GO:0035437 maintenance of protein localization in endoplasmic reticulum;GO:0072595 maintenance of protein localization in organelle	GO:0030663 COPI-coated vesicle membrane;GO:0030137 COPI-coated vesicle;GO:0005801 cis-Golgi network	GO:0005046 KDEL sequence binding;GO:0046923 ER retention sequence binding;GO:0005048 signal sequence binding
Mast4	-2.6808	0.00229555	microtubule associated serine/threonine kinase family member 4	GO:0018105 peptidyl-serine phosphorylation;GO:0018209 peptidyl-serine modification;GO:0018193 peptidyl-amino acid modification	GO:0005737 cytoplasm;GO:0044424 intracellular part;GO:0005622 intracellular	GO:0000287 magnesium ion binding;GO:0004674 protein serine/threonine kinase activity;GO:0004672 protein kinase activity
Serpinh1	-2.68068	0.00547804	serine (or cysteine) peptidase inhibitor, clade H, member 1	GO:0003433 chondrocyte development involved in endochondral bone morphogenesis;GO:0003413 chondrocyte differentiation involved in endochondral bone morphogenesis;GO:0002063 chondrocyte development	GO:0005793 endoplasmic reticulum-Golgi intermediate compartment;GO:0045121 membrane raft;GO:0098857 membrane microdomain	GO:0005518 collagen binding;GO:0051082 unfolded protein binding;GO:0004867 serine-type endopeptidase inhibitor activity
Fbxl3	-2.66987	0.0376284	F-box and leucine-rich repeat protein 3	GO:0043153 entrainment of circadian clock by photoperiod;GO:0009648 photoperiodism;GO:0009649 entrainment of circadian clock	GO:0019005 SCF ubiquitin ligase complex;GO:0031461 cullin-RING ubiquitin ligase complex;GO:0000151 ubiquitin ligase complex	GO:0004842 ubiquitin-protein transferase activity;GO:0019787 ubiquitin-like protein transferase activity;GO:0140096 catalytic activity, acting on a protein
Ncf1	-2.66964	0.0396546	neutrophil cytosolic factor 1	GO:0070946 neutrophil mediated killing of gram-positive bacterium;GO:0070947 neutrophil mediated killing of fungus;GO:0006742 NADP catabolic process	GO:0043020 NADPH oxidase complex;GO:0005791 rough endoplasmic reticulum;GO:1990204 oxidoreductase complex	GO:0016176 superoxide-generating NADPH oxidase activator activity;GO:0016175 superoxide-generating NADPH oxidase activity;GO:0050664 oxidoreductase activity, acting on NAD(P)H, oxygen as acceptor
Clic4	-2.66169	0.0219133	chloride intracellular channel 4 (mitochondrial)	GO:0061299 retina vasculature morphogenesis in camera-type eye;GO:0001886 endothelial cell morphogenesis;GO:0007035 vacuolar acidification	GO:0034707 chloride channel complex;GO:0016363 nuclear matrix;GO:0005902 microvillus	GO:0005254 chloride channel activity;GO:0005253 anion channel activity;GO:0015108 chloride transmembrane transporter activity
Ikbkb	-2.65388	0.020951	inhibitor of kappaB kinase beta	GO:0061847 response to cholecystokinin;GO:1903347 negative regulation of bicellular tight junction assembly;GO:0035509 negative regulation of myosin-light-chain-phosphatase activity	GO:0008385 IkappaB kinase complex;GO:0035631 CD40 receptor complex;GO:1902554 serine/threonine protein kinase complex	GO:0008384 IkappaB kinase activity;GO:1990459 transferrin receptor binding;GO:0097110 scaffold protein binding
App	-2.65334	0.00227274	amyloid beta (A4) precursor protein	GO:1905893 positive regulation of cellular response to thapsigargin;GO:1905896 positive regulation of cellular response to tunicamycin;GO:1905945 regulation of response to calcium ion	GO:0106003 amyloid-beta complex;GO:1990761 growth cone lamellipodium;GO:0070381 endosome to plasma membrane transport vesicle	GO:0051425 PTB domain binding;GO:0030546 receptor activator activity;GO:0050786 RAGE receptor binding
Npepps	-2.64443	0.0387449	aminopeptidase puromycin sensitive	GO:0043171 peptide catabolic process;GO:0071456 cellular response to hypoxia;GO:0036294 cellular response to decreased oxygen levels	GO:0005829 cytosol;GO:0005634 nucleus;GO:0044444 cytoplasmic part	GO:0070006 metalloaminopeptidase activity;GO:0004177 aminopeptidase activity;GO:0008235 metalloexopeptidase activity
Exoc5	-2.63246	0.01986	exocyst complex component 5	GO:0006893 Golgi to plasma membrane transport;GO:0001736 establishment of planar polarity;GO:0007164 establishment of tissue polarity	GO:0000145 exocyst;GO:0099023 tethering complex;GO:0044448 cell cortex part	GO:0047485 protein N-terminus binding;GO:0031267 small GTPase binding;GO:0051020 GTPase binding
Birc6	-2.63195	0.0133875	baculoviral IAP repeat-containing 6	GO:0060712 spongiotrophoblast layer development;GO:0060711 labyrinthine layer development;GO:0032465 regulation of cytokinesis	GO:0000922 spindle pole;GO:0030496 midbody;GO:0005802 trans-Golgi network	GO:0061631 ubiquitin conjugating enzyme activity;GO:0061650 ubiquitin-like protein conjugating enzyme activity;GO:0004869 cysteine-type endopeptidase inhibitor activity
Rpl34	-2.63167	0.00056071	ribosomal protein L34		GO:0022625 cytosolic large ribosomal subunit;GO:0022626 cytosolic ribosome;GO:0015934 large ribosomal subunit
Itgb1	-2.62074	0.000698983	integrin beta 1 (fibronectin receptor beta)	GO:0051943 positive regulation of amino acid uptake involved in synaptic transmission;GO:0051951 positive regulation of glutamate uptake involved in transmission of nerve impulse;GO:0051941 regulation of amino acid uptake involved in synaptic transmission	GO:0034667 integrin alpha3-beta1 complex;GO:0034674 integrin alpha5-beta1 complex;GO:0034677 integrin alpha7-beta1 complex	GO:0019960 C-X3-C chemokine binding;GO:0098639 collagen binding involved in cell-matrix adhesion;GO:0098634 cell-matrix adhesion mediator activity
Cox6a1	-2.61949	0.0252512	cytochrome c oxidase subunit 6A1	GO:0006123 mitochondrial electron transport, cytochrome c to oxygen;GO:0019646 aerobic electron transport chain;GO:0042775 mitochondrial ATP synthesis coupled electron transport	GO:0005751 mitochondrial respiratory chain complex IV;GO:0045277 respiratory chain complex IV;GO:0070069 cytochrome complex	GO:0004129 cytochrome-c oxidase activity;GO:0015002 heme-copper terminal oxidase activity;GO:0016676 oxidoreductase activity, acting on a heme group of donors, oxygen as acceptor
Col18a1	-2.60652	0.00265879	collagen, type XVIII, alpha 1	GO:0001886 endothelial cell morphogenesis;GO:2000353 positive regulation of endothelial cell apoptotic process;GO:1904037 positive regulation of epithelial cell apoptotic process	GO:0005581 collagen trimer;GO:0005604 basement membrane;GO:0062023 collagen-containing extracellular matrix	GO:0030020 extracellular matrix structural constituent conferring tensile strength;GO:0005201 extracellular matrix structural constituent;GO:0005198 structural molecule activity
Rplp1	-2.6009	0.0237373	ribosomal protein, large, P1	GO:0006414 translational elongation;GO:0002181 cytoplasmic translation;GO:0006417 regulation of translation	GO:0022625 cytosolic large ribosomal subunit;GO:0022626 cytosolic ribosome;GO:0015934 large ribosomal subunit	GO:0030295 protein kinase activator activity;GO:0019209 kinase activator activity;GO:0043021 ribonucleoprotein complex binding
Col12a1	-2.57229	8.00563e-07	collagen, type XII, alpha 1	GO:0035987 endodermal cell differentiation;GO:0001706 endoderm formation;GO:0007492 endoderm development	GO:0005595 collagen type XII trimer;GO:0030934 anchoring collagen complex;GO:0005593 FACIT collagen trimer	GO:0030020 extracellular matrix structural constituent conferring tensile strength;GO:0005201 extracellular matrix structural constituent;GO:0005198 structural molecule activity
Bgn	-2.56051	0.000772489	biglycan	GO:0061975 articular cartilage development;GO:0019800 peptide cross-linking via chondroitin 4-sulfate glycosaminoglycan;GO:0018149 peptide cross-linking	GO:0042383 sarcolemma;GO:0030133 transport vesicle;GO:0062023 collagen-containing extracellular matrix	GO:0030021 extracellular matrix structural constituent conferring compression resistance;GO:0050840 extracellular matrix binding;GO:0005201 extracellular matrix structural constituent
Skp1a	-2.56017	0.00174351	S-phase kinase-associated protein 1	GO:1904668 positive regulation of ubiquitin protein ligase activity;GO:0035518 histone H2A monoubiquitination;GO:1904666 regulation of ubiquitin protein ligase activity	GO:0031467 Cul7-RING ubiquitin ligase complex;GO:0031519 PcG protein complex;GO:0019005 SCF ubiquitin ligase complex	GO:1990444 F-box domain binding;GO:1990756 protein binding, bridging involved in substrate recognition for ubiquitination;GO:0097602 cullin family protein binding
Scarb2	-2.55917	0.0194746	scavenger receptor class B, member 2	GO:1905123 regulation of glucosylceramidase activity;GO:0015917 aminophospholipid transport;GO:0043471 regulation of cellular carbohydrate catabolic process	GO:0043202 lysosomal lumen;GO:0005775 vacuolar lumen;GO:0030666 endocytic vesicle membrane	GO:0031210 phosphatidylcholine binding;GO:0050997 quaternary ammonium group binding;GO:0005044 scavenger receptor activity
Nsd1	-2.5582	0.036763	nuclear receptor-binding SET-domain protein 1	GO:0000414 regulation of histone H3-K36 methylation;GO:0010452 histone H3-K36 methylation;GO:1903025 regulation of RNA polymerase II regulatory region sequence-specific DNA binding	GO:0035097 histone methyltransferase complex;GO:0034708 methyltransferase complex;GO:0000785 chromatin	GO:0042799 histone methyltransferase activity (H4-K20 specific);GO:0046975 histone methyltransferase activity (H3-K36 specific);GO:0046965 retinoid X receptor binding
Wtap	-2.55323	0.00265719	Wilms tumour 1-associating protein	GO:0080009 mRNA methylation;GO:0016556 mRNA modification;GO:0000381 regulation of alternative mRNA splicing, via spliceosome	GO:0036396 RNA N6-methyladenosine methyltransferase complex;GO:0045293 mRNA editing complex;GO:0034708 methyltransferase complex	GO:0042802 identical protein binding;GO:0005515 protein binding;GO:0005488 binding
Phykpl	-2.54854	0.0147249	5-phosphohydroxy-L-lysine phospholyase	GO:0008150 biological_process	GO:0005739 mitochondrion;GO:0044444 cytoplasmic part;GO:0043231 intracellular membrane-bounded organelle	GO:0008483 transaminase activity;GO:0016769 transferase activity, transferring nitrogenous groups;GO:0030170 pyridoxal phosphate binding
Jag1	-2.53208	0.000109437	jagged 1	GO:0061444 endocardial cushion cell development;GO:0061443 endocardial cushion cell differentiation;GO:0061073 ciliary body morphogenesis	GO:0005912 adherens junction;GO:0070161 anchoring junction;GO:0016324 apical plasma membrane	GO:0005112 Notch binding;GO:0005543 phospholipid binding;GO:0048018 receptor ligand activity
Klf2	-2.50288	0.00473733	Kruppel-like factor 2 (lung)	GO:0097532 stress response to acid chemical;GO:0097533 cellular stress response to acid chemical;GO:0071499 cellular response to laminar fluid shear stress	GO:0000785 chromatin;GO:0044427 chromosomal part;GO:0005694 chromosome	GO:0000978 RNA polymerase II proximal promoter sequence-specific DNA binding;GO:0000987 proximal promoter sequence-specific DNA binding;GO:0000981 DNA-binding transcription factor activity, RNA polymerase II-specific
Atp5h	-2.49076	0.0259805	ATP synthase, H+ transporting, mitochondrial F0 complex, subunit D	GO:0042776 mitochondrial ATP synthesis coupled proton transport;GO:0015985 energy coupled proton transport, down electrochemical gradient;GO:0015986 ATP synthesis coupled proton transport	GO:0000274 mitochondrial proton-transporting ATP synthase, stator stalk;GO:0045265 proton-transporting ATP synthase, stator stalk;GO:0000276 mitochondrial proton-transporting ATP synthase complex, coupling factor F(o)	GO:0046933 proton-transporting ATP synthase activity, rotational mechanism;GO:0044769 ATPase activity, coupled to transmembrane movement of ions, rotational mechanism;GO:0019829 cation-transporting ATPase activity
Cnbd2	-2.45476	0.0275333	cyclic nucleotide binding domain containing 2	GO:0007283 spermatogenesis;GO:0048232 male gamete generation;GO:0007276 gamete generation	GO:0005829 cytosol;GO:0044444 cytoplasmic part;GO:0005737 cytoplasm	GO:0030552 cAMP binding;GO:0030551 cyclic nucleotide binding;GO:0032559 adenyl ribonucleotide binding
Odc1	-2.45291	0.00390654	ornithine decarboxylase, structural 1	GO:0033387 putrescine biosynthetic process from ornithine;GO:0009446 putrescine biosynthetic process;GO:0009445 putrescine metabolic process	GO:0048471 perinuclear region of cytoplasm;GO:0005829 cytosol;GO:0044444 cytoplasmic part	GO:0004586 ornithine decarboxylase activity;GO:0016831 carboxy-lyase activity;GO:0016830 carbon-carbon lyase activity
Ptn	-2.44783	0.00128517	pleiotrophin	GO:0043932 ossification involved in bone remodeling;GO:0031104 dendrite regeneration;GO:1904397 negative regulation of neuromuscular junction development	GO:0031594 neuromuscular junction;GO:0005604 basement membrane;GO:0062023 collagen-containing extracellular matrix	GO:0035373 chondroitin sulfate proteoglycan binding;GO:1904399 heparan sulfate binding;GO:0038085 vascular endothelial growth factor binding
Enpp4	-2.43187	0.0434899	ectonucleotide pyrophosphatase/phosphodiesterase 4	GO:0006152 purine nucleoside catabolic process;GO:0046130 purine ribonucleoside catabolic process;GO:0042454 ribonucleoside catabolic process	GO:0005886 plasma membrane;GO:0071944 cell periphery;GO:0016021 integral component of membrane	GO:0047710 bis(5'-adenosyl)-triphosphatase activity;GO:0004551 nucleotide diphosphatase activity;GO:0016462 pyrophosphatase activity
Ndufa4	-2.3908	0.0450492	Ndufa4, mitochondrial complex associated	(Human)GO:0006123 mitochondrial electron transport, cytochrome c to oxygen;GO:0019646 aerobic electron transport chain;GO:0006120 mitochondrial electron transport, NADH to ubiquinone	GO:0005751 mitochondrial respiratory chain complex IV;GO:0045277 respiratory chain complex IV;GO:0070069 cytochrome complex	GO:0004129 cytochrome-c oxidase activity;GO:0015002 heme-copper terminal oxidase activity;GO:0016676 oxidoreductase activity, acting on a heme group of donors, oxygen as acceptor
Gm8797	-2.37679	0.00108897	ubiquitin B pseudogene
Rbpms	-2.35163	0.000767955	RNA binding protein gene with multiple splicing	GO:0060391 positive regulation of SMAD protein signal transduction;GO:0060390 regulation of SMAD protein signal transduction;GO:0010862 positive regulation of pathway-restricted SMAD protein phosphorylation	GO:0010494 cytoplasmic stress granule;GO:0036464 cytoplasmic ribonucleoprotein granule;GO:0035770 ribonucleoprotein granule	GO:0008143 poly(A) binding;GO:0070717 poly-purine tract binding;GO:0003727 single-stranded RNA binding
Pan3	-2.32462	0.00206439	PAN3 poly(A) specific ribonuclease subunit	GO:0010606 positive regulation of cytoplasmic mRNA processing body assembly;GO:0010603 regulation of cytoplasmic mRNA processing body assembly;GO:0000290 deadenylation-dependent decapping of nuclear-transcribed mRNA	GO:0031251 PAN complex;GO:0000932 P-body;GO:0036464 cytoplasmic ribonucleoprotein granule	GO:0004535 poly(A)-specific ribonuclease activity;GO:0000175 3'-5'-exoribonuclease activity;GO:0016896 exoribonuclease activity, producing 5'-phosphomonoesters
Myl12b	-2.31392	0.000158092	myosin, light chain 12B, regulatory	GO:0008360 regulation of cell shape;GO:0022604 regulation of cell morphogenesis;GO:0000902 cell morphogenesis	GO:0016460 myosin II complex;GO:0016459 myosin complex;GO:0001725 stress fiber	GO:0032036 myosin heavy chain binding;GO:0017022 myosin binding;GO:0008092 cytoskeletal protein binding
D10Wsu102e	-2.30166	0.0171852	DNA segment, Chr 10, Wayne State University 102, expressed	GO:0008150 biological_process	GO:0005575 cellular_component	GO:0003674 molecular_function
Snx6	-2.27986	0.0236577	sorting nexin 6	GO:1904646 cellular response to amyloid-beta;GO:1904645 response to amyloid-beta;GO:0071364 cellular response to epidermal growth factor stimulus	GO:0097422 tubular endosome;GO:0030904 retromer complex;GO:0031901 early endosome membrane	GO:0034452 dynactin binding;GO:0034713 type I transforming growth factor beta receptor binding;GO:0005160 transforming growth factor beta receptor binding
Cfh	-2.27699	0.00568748	complement component factor h	GO:0097273 creatinine homeostasis;GO:0001905 activation of membrane attack complex;GO:0002434 immune complex clearance	GO:0009897 external side of plasma membrane;GO:0043025 neuronal cell body;GO:0030424 axon	GO:0001851 complement component C3b binding;GO:0001846 opsonin binding;GO:0043395 heparan sulfate proteoglycan binding
Ptges3	-2.27303	0.000155401	prostaglandin E synthase 3	GO:1905323 telomerase holoenzyme complex assembly;GO:0060430 lung saccule development;GO:0042921 glucocorticoid receptor signaling pathway	GO:0005697 telomerase holoenzyme complex;GO:0101031 chaperone complex;GO:0005884 actin filament	GO:0050220 prostaglandin-E synthase activity;GO:0003720 telomerase activity;GO:0003964 RNA-directed DNA polymerase activity
Anxa1	-2.26604	0.000480188	annexin A1	GO:1900138 negative regulation of phospholipase A2 activity;GO:0097350 neutrophil clearance;GO:0014839 myoblast migration involved in skeletal muscle regeneration	GO:0042629 mast cell granule;GO:0031232 extrinsic component of external side of plasma membrane;GO:0001533 cornified envelope	GO:1990814 DNA/DNA annealing activity;GO:0033676 double-stranded DNA-dependent ATPase activity;GO:0036121 double-stranded DNA-dependent ATP-dependent DNA helicase activity
Rheb	-2.2517	0.0411768	Ras homolog enriched in brain	GO:2000074 regulation of type B pancreatic cell development;GO:0003323 type B pancreatic cell development;GO:0002068 glandular epithelial cell development	GO:0005681 spliceosomal complex;GO:0014069 postsynaptic density;GO:0032279 asymmetric synapse	GO:0019003 GDP binding;GO:0000287 magnesium ion binding;GO:0003924 GTPase activity
Dynll1	-2.24384	0.00644545	dynein light chain LC8-type 1	GO:2000580 regulation of ATP-dependent microtubule motor activity, plus-end-directed;GO:2000582 positive regulation of ATP-dependent microtubule motor activity, plus-end-directed;GO:2000576 positive regulation of microtubule motor activity	GO:1904115 axon cytoplasm;GO:0005868 cytoplasmic dynein complex;GO:0008180 COP9 signalosome	GO:0030235 nitric-oxide synthase regulator activity;GO:0051959 dynein light intermediate chain binding;GO:0045505 dynein intermediate chain binding
Gm15280	-2.22827	0.0308965	None	None	None	None
Arpc2	-2.2218	0.00469682	actin related protein 2/3 complex, subunit 2	GO:2000814 positive regulation of barbed-end actin filament capping;GO:0072752 cellular response to rapamycin;GO:1901355 response to rapamycin	GO:0061826 podosome ring;GO:0061834 actin filament branch point;GO:0061835 ventral surface of cell	GO:0005200 structural constituent of cytoskeleton;GO:0035254 glutamate receptor binding;GO:0051117 ATPase binding
Ktn1	-2.2181	0.000435618	kinectin 1	GO:0007018 microtubule-based movement;GO:0007017 microtubule-based process;GO:0015031 protein transport	GO:0030176 integral component of endoplasmic reticulum membrane;GO:0031227 intrinsic component of endoplasmic reticulum membrane;GO:0005789 endoplasmic reticulum membrane	GO:0019894 kinesin binding;GO:0008092 cytoskeletal protein binding;GO:0005515 protein binding
Ptp4a1	-2.21601	0.00432048	protein tyrosine phosphatase 4a1	GO:0016311 dephosphorylation;GO:0030335 positive regulation of cell migration;GO:2000147 positive regulation of cell motility	GO:0009898 cytoplasmic side of plasma membrane;GO:0098562 cytoplasmic side of membrane;GO:0098552 side of membrane	GO:0004727 prenylated protein tyrosine phosphatase activity;GO:0008138 protein tyrosine/serine/threonine phosphatase activity;GO:0004725 protein tyrosine phosphatase activity
Fstl1	-2.20544	0.00517303	follistatin-like 1	GO:0061484 hematopoietic stem cell homeostasis;GO:0030510 regulation of BMP signaling pathway;GO:0045446 endothelial cell differentiation	GO:0005615 extracellular space;GO:0044421 extracellular region part;GO:0005576 extracellular region	GO:0008201 heparin binding;GO:0005539 glycosaminoglycan binding;GO:1901681 sulfur compound binding
Rpl9	-2.19741	0.000679321	ribosomal protein L9	GO:0002181 cytoplasmic translation;GO:0006412 translation;GO:0043043 peptide biosynthetic process	GO:0022625 cytosolic large ribosomal subunit;GO:0022626 cytosolic ribosome;GO:0015934 large ribosomal subunit	GO:0019843 rRNA binding;GO:0003735 structural constituent of ribosome;GO:0005198 structural molecule activity
Hnrnpl	-2.18804	0.0130168	heterogeneous nuclear ribonucleoprotein L	GO:1902416 positive regulation of mRNA binding;GO:1905216 positive regulation of RNA binding;GO:1902415 regulation of mRNA binding	GO:0045120 pronucleus;GO:0035770 ribonucleoprotein granule;GO:0048471 perinuclear region of cytoplasm	GO:1990715 mRNA CDS binding;GO:0097157 pre-mRNA intronic binding;GO:0036002 pre-mRNA binding
Fhl2	-2.17195	0.0189457	four and a half LIM domains 2	GO:0055011 atrial cardiac muscle cell differentiation;GO:0055014 atrial cardiac muscle cell development;GO:0055015 ventricular cardiac muscle cell development	GO:0031430 M band;GO:0031672 A band;GO:0030018 Z disc	GO:0043425 bHLH transcription factor binding;GO:0003714 transcription corepressor activity;GO:0003712 transcription coregulator activity
Rps3	-2.16124	0.000222135	ribosomal protein S3	GO:0061481 response to TNF agonist;GO:1902546 positive regulation of DNA N-glycosylase activity;GO:1902544 regulation of DNA N-glycosylase activity	GO:0071159 NF-kappaB complex;GO:0022627 cytosolic small ribosomal subunit;GO:0032587 ruffle membrane	GO:0032358 oxidized pyrimidine DNA binding;GO:0097100 supercoiled DNA binding;GO:0032357 oxidized purine DNA binding
Fth1	-2.15994	2.22521e-06	ferritin heavy polypeptide 1	GO:0006880 intracellular sequestering of iron ion;GO:0097577 sequestering of iron ion;GO:0051238 sequestering of metal ion	GO:0071682 endocytic vesicle lumen;GO:0044754 autolysosome;GO:0060205 cytoplasmic vesicle lumen	GO:0004322 ferroxidase activity;GO:0016724 oxidoreductase activity, oxidizing metal ions, oxygen as acceptor;GO:0008199 ferric iron binding
Tnpo1	-2.14812	0.0490318	transportin 1	GO:0006606 protein import into nucleus;GO:0051170 import into nucleus;GO:0017038 protein import	GO:0005634 nucleus;GO:0043231 intracellular membrane-bounded organelle;GO:0005737 cytoplasm	GO:0061608 nuclear import signal receptor activity;GO:0008139 nuclear localization sequence binding;GO:0140142 nucleocytoplasmic carrier activity
Bag3	-2.14201	0.0374906	BCL2-associated athanogene 3	GO:1905335 regulation of aggrephagy;GO:1905337 positive regulation of aggrephagy;GO:1903215 negative regulation of protein targeting to mitochondrion	GO:0101031 chaperone complex;GO:0001725 stress fiber;GO:0097517 contractile actin filament bundle	GO:0000774 adenyl-nucleotide exchange factor activity;GO:0060590 ATPase regulator activity;GO:0051087 chaperone binding
Hmgb1	-2.11669	0.0170003	high mobility group box 1	GO:0045819 positive regulation of glycogen catabolic process;GO:0002270 plasmacytoid dendritic cell activation;GO:2000819 regulation of nucleotide-excision repair	GO:0005769 early endosome;GO:0005768 endosome;GO:0005694 chromosome	GO:0000401 open form four-way junction DNA binding;GO:0000402 crossed form four-way junction DNA binding;GO:0003681 bent DNA binding
Psma1	-2.11078	0.0217171	proteasome subunit alpha 1	GO:0002862 negative regulation of inflammatory response to antigenic stimulus;GO:0010499 proteasomal ubiquitin-independent protein catabolic process;GO:0002861 regulation of inflammatory response to antigenic stimulus	GO:0019773 proteasome core complex, alpha-subunit complex;GO:0005839 proteasome core complex;GO:0000502 proteasome complex	GO:0004298 threonine-type endopeptidase activity;GO:0070003 threonine-type peptidase activity;GO:0001530 lipopolysaccharide binding
Septin2	-2.07545	0.0076005	septin 2	GO:0002036 regulation of L-glutamate import across plasma membrane;GO:0010958 regulation of amino acid import across plasma membrane;GO:0098712 L-glutamate import across plasma membrane	GO:0097227 sperm annulus;GO:0005826 actomyosin contractile ring;GO:0070938 contractile ring	GO:0060090 molecular adaptor activity;GO:0003924 GTPase activity;GO:0005525 GTP binding
Tubb5	-2.0579	0.0317566	tubulin, beta 5 class I	GO:0051225 spindle assembly;GO:0007051 spindle organization;GO:0050807 regulation of synapse organization	GO:0045298 tubulin complex;GO:0005641 nuclear envelope lumen;GO:0031970 organelle envelope lumen	GO:0032794 GTPase activating protein binding;GO:0042288 MHC class I protein binding;GO:0042287 MHC protein binding
Rps3a1	-2.05391	0.0339308	ribosomal protein S3A1	GO:0048146 positive regulation of fibroblast proliferation;GO:0048145 regulation of fibroblast proliferation;GO:0048144 fibroblast proliferation	GO:0022627 cytosolic small ribosomal subunit;GO:0015935 small ribosomal subunit;GO:0022626 cytosolic ribosome	GO:0031369 translation initiation factor binding;GO:0003735 structural constituent of ribosome;GO:0003729 mRNA binding
Plekhb2	-2.03942	0.00914056	pleckstrin homology domain containing, family B (evectins) member 2	GO:0045595 regulation of cell differentiation;GO:0050793 regulation of developmental process;GO:0030154 cell differentiation	GO:0005768 endosome;GO:0031410 cytoplasmic vesicle;GO:0097708 intracellular vesicle	GO:0005547 phosphatidylinositol-3,4,5-trisphosphate binding;GO:1901981 phosphatidylinositol phosphate binding;GO:0035091 phosphatidylinositol binding
Slc39a1	-2.01832	0.00176119	solute carrier family 39 (zinc transporter), member 1	GO:0071577 zinc ion transmembrane transport;GO:0006829 zinc ion transport;GO:0048701 embryonic cranial skeleton morphogenesis	GO:0005886 plasma membrane;GO:0071944 cell periphery;GO:0016021 integral component of membrane	GO:0005385 zinc ion transmembrane transporter activity;GO:0072509 divalent inorganic cation transmembrane transporter activity;GO:0046915 transition metal ion transmembrane transporter activity
Atg2b	-2.00608	0.0460732	autophagy related 2B	GO:0016237 lysosomal microautophagy;GO:0034727 piecemeal microautophagy of the nucleus;GO:0044805 late nucleophagy	GO:0000407 phagophore assembly site;GO:0005811 lipid droplet;GO:0019898 extrinsic component of membrane	GO:0120013 intermembrane lipid transfer activity;GO:0032266 phosphatidylinositol-3-phosphate binding;GO:0005319 lipid transporter activity
Hspb1	-1.99937	0.00701118	heat shock protein 1	GO:0038033 positive regulation of endothelial cell chemotaxis by VEGF-activated vascular endothelial growth factor receptor signaling pathway;GO:0045590 negative regulation of regulatory T cell differentiation;GO:0038089 positive regulation of cell migration by vascular endothelial growth factor signaling pathway	GO:0097512 cardiac myofibril;GO:0031430 M band;GO:0031672 A band	GO:0008426 protein kinase C inhibitor activity;GO:0061629 RNA polymerase II sequence-specific DNA-binding transcription factor binding;GO:0030291 protein serine/threonine kinase inhibitor activity
Actr2	-1.98368	0.00899993	ARP2 actin-related protein 2	GO:0016344 meiotic chromosome movement towards spindle pole;GO:0051305 chromosome movement towards spindle pole;GO:0033206 meiotic cytokinesis	GO:0061825 podosome core;GO:0030478 actin cap;GO:0005885 Arp2/3 protein complex	GO:0005200 structural constituent of cytoskeleton;GO:0051015 actin filament binding;GO:0003779 actin binding
Dstn	-1.98255	0.00919586	destrin	GO:0030043 actin filament fragmentation;GO:0030836 positive regulation of actin filament depolymerization;GO:1901881 positive regulation of protein depolymerization	GO:0030864 cortical actin cytoskeleton;GO:0030863 cortical cytoskeleton;GO:0044448 cell cortex part	GO:0051015 actin filament binding;GO:0003779 actin binding;GO:0008092 cytoskeletal protein binding
Rpl32	-1.95998	0.00559449	ribosomal protein L32	GO:0006412 translation;GO:0043043 peptide biosynthetic process;GO:0043604 amide biosynthetic process	GO:0022625 cytosolic large ribosomal subunit;GO:0022626 cytosolic ribosome;GO:0015934 large ribosomal subunit	GO:0003735 structural constituent of ribosome;GO:0005198 structural molecule activity;GO:0003674 molecular_function
Miga1	-1.95449	0.0354412	mitoguardin 1	GO:0008053 mitochondrial fusion;GO:0048284 organelle fusion;GO:0007005 mitochondrion organization	GO:0005741 mitochondrial outer membrane;GO:0019867 outer membrane;GO:0031968 organelle outer membrane	GO:0046982 protein heterodimerization activity;GO:0042803 protein homodimerization activity;GO:0046983 protein dimerization activity
Hsp90ab1	-1.95123	0.0217416	heat shock protein 90 alpha (cytosolic), class B member 1	GO:1901389 negative regulation of transforming growth factor beta activation;GO:1903660 negative regulation of complement-dependent cytotoxicity;GO:1905323 telomerase holoenzyme complex assembly	GO:1990917 ooplasm;GO:1990565 HSP90-CDC37 chaperone complex;GO:0034751 aryl hydrocarbon receptor complex	GO:0002135 CTP binding;GO:0017098 sulfonylurea receptor binding;GO:0002134 UTP binding
Eif1	-1.94514	0.0375009	eukaryotic translation initiation factor 1	GO:0009048 dosage compensation by inactivation of X chromosome;GO:0007549 dosage compensation;GO:0006413 translational initiation	GO:0016282 eukaryotic 43S preinitiation complex;GO:0070993 translation preinitiation complex;GO:1990904 ribonucleoprotein complex	GO:0043024 ribosomal small subunit binding;GO:0003743 translation initiation factor activity;GO:0008135 translation factor activity, RNA binding
Cd63	-1.9163	0.0412801	CD63 antigen	GO:2001046 positive regulation of integrin-mediated signaling pathway;GO:0035646 endosome to melanosome transport;GO:0043485 endosome to pigment granule transport	GO:0097487 multivesicular body, internal vesicle;GO:0031904 endosome lumen;GO:0032585 multivesicular body membrane	GO:0044877 protein-containing complex binding;GO:0005515 protein binding;GO:0005488 binding
Son	-1.9153	0.0112189	Son DNA binding protein	GO:0000281 mitotic cytokinesis;GO:0061640 cytoskeleton-dependent cytokinesis;GO:0048024 regulation of mRNA splicing, via spliceosome	GO:0016607 nuclear speck;GO:0016604 nuclear body;GO:0044451 nucleoplasm part	GO:0050733 RS domain binding;GO:0019904 protein domain specific binding;GO:0003723 RNA binding
Pura	-1.90172	0.00742296	purine rich element binding protein A	GO:0098961 dendritic transport of ribonucleoprotein complex;GO:0098963 dendritic transport of messenger ribonucleoprotein complex;GO:0098935 dendritic transport	GO:0014069 postsynaptic density;GO:0032279 asymmetric synapse;GO:0098984 neuron to neuron synapse	GO:0032422 purine-rich negative regulatory element binding;GO:0003691 double-stranded telomeric DNA binding;GO:0000900 translation repressor activity, mRNA regulatory element binding
Atl2	-1.89149	0.040357	atlastin GTPase 2	GO:1990809 endoplasmic reticulum tubular network membrane organization;GO:0090158 endoplasmic reticulum membrane organization;GO:0071786 endoplasmic reticulum tubular network organization	GO:0098826 endoplasmic reticulum tubular network membrane;GO:0071782 endoplasmic reticulum tubular network;GO:0005789 endoplasmic reticulum membrane	GO:0003924 GTPase activity;GO:0005525 GTP binding;GO:0032550 purine ribonucleoside binding
Ubb	-1.88707	2.2206e-05	ubiquitin B	GO:0021886 hypothalamus gonadotrophin-releasing hormone neuron differentiation;GO:0021888 hypothalamus gonadotrophin-releasing hormone neuron development;GO:0060613 fat pad development	GO:0043209 myelin sheath;GO:0043025 neuronal cell body;GO:0044297 cell body	GO:0031386 protein tag;GO:0031625 ubiquitin protein ligase binding;GO:0044389 ubiquitin-like protein ligase binding
Btg1	-1.88634	0.00223219	BTG anti-proliferation factor 1	GO:2000271 positive regulation of fibroblast apoptotic process;GO:0045603 positive regulation of endothelial cell differentiation;GO:2000269 regulation of fibroblast apoptotic process	GO:0005634 nucleus;GO:0043231 intracellular membrane-bounded organelle;GO:0005737 cytoplasm	GO:0019899 enzyme binding;GO:0005515 protein binding;GO:0005488 binding
Gm45551	-1.88387	4.09611e-05	None	None	None	None
Uchl5	-1.87545	0.000286227	ubiquitin carboxyl-terminal esterase L5	GO:0021670 lateral ventricle development;GO:0048853 forebrain morphogenesis;GO:0021591 ventricular system development	GO:0031597 cytosolic proteasome complex;GO:0031011 Ino80 complex;GO:0033202 DNA helicase complex	GO:0070628 proteasome binding;GO:0004843 thiol-dependent ubiquitin-specific protease activity;GO:0036459 thiol-dependent ubiquitinyl hydrolase activity
Rps8	-1.8657	0.0352002	ribosomal protein S8	GO:0000462 maturation of SSU-rRNA from tricistronic rRNA transcript (SSU-rRNA, 5.8S rRNA, LSU-rRNA);GO:0030490 maturation of SSU-rRNA;GO:0042274 ribosomal small subunit biogenesis	GO:0022627 cytosolic small ribosomal subunit;GO:0015935 small ribosomal subunit;GO:0022626 cytosolic ribosome	GO:0003735 structural constituent of ribosome;GO:0005198 structural molecule activity;GO:0003674 molecular_function
Pam	-1.84785	6.43351e-07	peptidylglycine alpha-amidating monooxygenase	GO:0001519 peptide amidation;GO:0018032 protein amidation;GO:0031179 peptide modification	GO:0030667 secretory granule membrane;GO:0043204 perikaryon;GO:0005802 trans-Golgi network	GO:0004504 peptidylglycine monooxygenase activity;GO:0004598 peptidylamidoglycolate lyase activity;GO:0016715 oxidoreductase activity, acting on paired donors, with incorporation or reduction of molecular oxygen, reduced ascorbate as one donor, and incorporation of one atom of oxygen
Eef1a1	-1.79598	0.0170106	eukaryotic translation elongation factor 1 alpha 1	GO:1900022 regulation of D-erythro-sphingosine kinase activity;GO:1903427 negative regulation of reactive oxygen species biosynthetic process;GO:0071364 cellular response to epidermal growth factor stimulus	GO:0032587 ruffle membrane;GO:0030864 cortical actin cytoskeleton;GO:0030863 cortical cytoskeleton	GO:0003746 translation elongation factor activity;GO:0000049 tRNA binding;GO:0008135 translation factor activity, RNA binding
Btg2	-1.78184	0.0117041	BTG anti-proliferation factor 2	GO:0060213 positive regulation of nuclear-transcribed mRNA poly(A) tail shortening;GO:0060211 regulation of nuclear-transcribed mRNA poly(A) tail shortening;GO:0021542 dentate gyrus development	GO:0005634 nucleus;GO:0043231 intracellular membrane-bounded organelle;GO:0005737 cytoplasm	GO:0003714 transcription corepressor activity;GO:0003712 transcription coregulator activity;GO:0140110 transcription regulator activity
Ywhae	-1.77735	0.0135142	tyrosine 3-monooxygenase/tryptophan 5-monooxygenase activation protein, epsilon polypeptide	GO:1905913 negative regulation of calcium ion export across plasma membrane;GO:1905912 regulation of calcium ion export across plasma membrane;GO:1902309 negative regulation of peptidyl-serine dephosphorylation	GO:0090724 central region of growth cone;GO:0090723 growth cone part;GO:0005871 kinesin complex	GO:0050815 phosphoserine residue binding;GO:0005246 calcium channel regulator activity;GO:0015459 potassium channel regulator activity
Vwa1	-1.74837	0.0159768	von Willebrand factor A domain containing 1	GO:0048266 behavioral response to pain;GO:0048265 response to pain;GO:0033555 multicellular organismal response to stress	GO:0005614 interstitial matrix;GO:0005604 basement membrane;GO:0062023 collagen-containing extracellular matrix	GO:0005201 extracellular matrix structural constituent;GO:0005198 structural molecule activity;GO:0042802 identical protein binding
Myh9	-1.734	1.23359e-05	myosin, heavy polypeptide 9, non-muscle	GO:0032796 uropod organization;GO:1903918 regulation of actin filament severing;GO:1903919 negative regulation of actin filament severing	GO:0097513 myosin II filament;GO:0005826 actomyosin contractile ring;GO:0001931 uropod	GO:0043495 protein membrane anchor;GO:0030898 actin-dependent ATPase activity;GO:0000146 microfilament motor activity
Zfp729a	-1.72427	0.000756223	zinc finger protein 729a	GO:0006357 regulation of transcription by RNA polymerase II;GO:0006366 transcription by RNA polymerase II;GO:0006355 regulation of transcription, DNA-templated	GO:0005634 nucleus;GO:0043231 intracellular membrane-bounded organelle;GO:0043227 membrane-bounded organelle	GO:0001228 DNA-binding transcription activator activity, RNA polymerase II-specific;GO:0000978 RNA polymerase II proximal promoter sequence-specific DNA binding;GO:0000987 proximal promoter sequence-specific DNA binding
Ubc	-1.68592	0.017011	ubiquitin C	GO:0019941 modification-dependent protein catabolic process;GO:0043632 modification-dependent macromolecule catabolic process;GO:0016567 protein ubiquitination	GO:0043209 myelin sheath;GO:0005654 nucleoplasm;GO:0005829 cytosol	GO:0031386 protein tag;GO:0002020 protease binding;GO:0031625 ubiquitin protein ligase binding
Rps19	-1.67651	7.96549e-06	ribosomal protein S19	GO:0060265 positive regulation of respiratory burst involved in inflammatory response;GO:0060266 negative regulation of respiratory burst involved in inflammatory response;GO:0060264 regulation of respiratory burst involved in inflammatory response	GO:0022627 cytosolic small ribosomal subunit;GO:0015935 small ribosomal subunit;GO:0022626 cytosolic ribosome	GO:0017134 fibroblast growth factor binding;GO:0031369 translation initiation factor binding;GO:0019838 growth factor binding
Gm49909	-1.62861	0.000202664	None	None	None	None
Actb	-1.5799	0.00979668	actin, beta	GO:0072749 cellular response to cytochalasin B;GO:1901328 response to cytochalasin B;GO:0051621 regulation of norepinephrine uptake	GO:0098871 postsynaptic actin cytoskeleton;GO:0099571 postsynaptic cytoskeleton;GO:0035267 NuA4 histone acetyltransferase complex	GO:0098973 structural constituent of postsynaptic actin cytoskeleton;GO:0030957 Tat protein binding;GO:0099186 structural constituent of postsynapse
Schip1	-1.52234	0.0320766	schwannomin interacting protein 1	GO:0035332 positive regulation of hippo signaling;GO:0001553 luteinization;GO:0035330 regulation of hippo signaling	GO:0030054 cell junction;GO:0005886 plasma membrane;GO:0071944 cell periphery	GO:0042803 protein homodimerization activity;GO:0046983 protein dimerization activity;GO:0042802 identical protein binding
Eef1akmt3	-1.51437	0.0107878	EEF1A lysine methyltransferase 3	GO:0018022 peptidyl-lysine methylation;GO:0006479 protein methylation;GO:0008213 protein alkylation	GO:0005813 centrosome;GO:0005815 microtubule organizing center;GO:0005694 chromosome	GO:0016278 lysine N-methyltransferase activity;GO:0016279 protein-lysine N-methyltransferase activity;GO:0008276 protein methyltransferase activity
Hspa8	-1.50184	0.0155021	heat shock protein 8	GO:0061741 chaperone-mediated protein transport involved in chaperone-mediated autophagy;GO:1904592 positive regulation of protein refolding;GO:1904764 chaperone-mediated autophagy translocation complex disassembly	GO:1990836 lysosomal matrix;GO:0043202 lysosomal lumen;GO:0005775 vacuolar lumen	GO:1904593 prostaglandin binding;GO:1990833 clathrin-uncoating ATPase activity;GO:0031686 A1 adenosine receptor binding
Kdm2a	-1.44771	0.00241722	lysine (K)-specific demethylase 2A	GO:0033184 positive regulation of histone ubiquitination;GO:0010944 negative regulation of transcription by competitive promoter binding;GO:0070544 histone H3-K36 demethylation	GO:0000785 chromatin;GO:0044427 chromosomal part;GO:0005694 chromosome	GO:0045322 unmethylated CpG binding;GO:0051864 histone demethylase activity (H3-K36 specific);GO:0032452 histone demethylase activity
Myo5a	-1.31181	0.0244183	myosin VA	GO:0051686 establishment of ER localization;GO:0099089 establishment of endoplasmic reticulum localization to postsynapse;GO:0099566 regulation of postsynaptic cytosolic calcium ion concentration	GO:0042642 actomyosin, myosin complex part;GO:0016461 unconventional myosin complex;GO:0032593 insulin-responsive compartment	GO:0043008 ATP-dependent protein binding;GO:0030898 actin-dependent ATPase activity;GO:0000146 microfilament motor activity
Glrx2	-1.26035	0.030402	glutaredoxin 2 (thioltransferase)	GO:0045454 cell redox homeostasis;GO:0042542 response to hydrogen peroxide;GO:0000302 response to reactive oxygen species	GO:0005759 mitochondrial matrix;GO:0043025 neuronal cell body;GO:0030425 dendrite	GO:0015035 protein disulfide oxidoreductase activity;GO:0051537 2 iron, 2 sulfur cluster binding;GO:0015036 disulfide oxidoreductase activity
Gm9973	-1.23751	0.0119536	predicted gene 9973	GO:0008150 biological_process	GO:0005575 cellular_component	GO:0003674 molecular_function
Ubb-ps	-1.13417	0.00039821	ubiquitin B, pseudogene
Igfbp7	-1.09369	8.25122e-09	insulin-like growth factor binding protein 7	GO:0050810 regulation of steroid biosynthetic process;GO:0019218 regulation of steroid metabolic process;GO:0006694 steroid biosynthetic process	GO:0062023 collagen-containing extracellular matrix;GO:0031012 extracellular matrix;GO:0005615 extracellular space	GO:0005520 insulin-like growth factor binding;GO:0019838 growth factor binding;GO:0005201 extracellular matrix structural constituent
Abhd2	-1.0612	0.00313946	abhydrolase domain containing 2	GO:0051793 medium-chain fatty acid catabolic process;GO:0051792 medium-chain fatty acid biosynthetic process;GO:0032570 response to progesterone	GO:0097524 sperm plasma membrane;GO:0001669 acrosomal vesicle;GO:0036126 sperm flagellum	GO:0033878 hormone-sensitive lipase activity;GO:0008126 acetylesterase activity;GO:0034338 short-chain carboxylesterase activity
Ppia	-0.872257	0.00170891	peptidylprolyl isomerase A	GO:0061944 negative regulation of protein K48-linked ubiquitination;GO:0061945 regulation of protein K48-linked ubiquitination;GO:0042118 endothelial cell activation	GO:0043209 myelin sheath;GO:0005615 extracellular space;GO:0044421 extracellular region part	GO:1904399 heparan sulfate binding;GO:0016018 cyclosporin A binding;GO:0003755 peptidyl-prolyl cis-trans isomerase activity
Haus1	-0.763632	0.0425718	HAUS augmin-like complex, subunit 1	GO:0051225 spindle assembly;GO:0007098 centrosome cycle;GO:0031023 microtubule organizing center organization	GO:0070652 HAUS complex;GO:1990498 mitotic spindle microtubule;GO:0005876 spindle microtubule	GO:0003674 molecular_function
Myl6	-0.753138	0.0211027	myosin, light polypeptide 6, alkali, smooth muscle and non-muscle	GO:0030049 muscle filament sliding;GO:0033275 actin-myosin filament sliding;GO:0070252 actin-mediated cell contraction	GO:0016461 unconventional myosin complex;GO:0016459 myosin complex;GO:0005903 brush border	GO:0008307 structural constituent of muscle;GO:0003774 motor activity;GO:0005198 structural molecule activity
B2m	-0.741819	2.12191e-06	beta-2 microglobulin	GO:0010041 response to iron(III) ion;GO:0071283 cellular response to iron(III) ion;GO:1904432 regulation of ferrous iron binding	GO:1990712 HFE-transferrin receptor complex;GO:0042612 MHC class I protein complex;GO:0042824 MHC class I peptide loading complex	GO:0042803 protein homodimerization activity;GO:0046983 protein dimerization activity;GO:0042802 identical protein binding
Rps7	-0.715161	0.0465553	ribosomal protein S7	GO:1902255 positive regulation of intrinsic apoptotic signaling pathway by p53 class mediator;GO:1904667 negative regulation of ubiquitin protein ligase activity;GO:0051444 negative regulation of ubiquitin-protein transferase activity	GO:0032040 small-subunit processome;GO:0022627 cytosolic small ribosomal subunit;GO:0015935 small ribosomal subunit	GO:1990948 ubiquitin ligase inhibitor activity;GO:0055105 ubiquitin-protein transferase inhibitor activity;GO:0055106 ubiquitin-protein transferase regulator activity
Ano1	-0.257208	0.012996	anoctamin 1, calcium activated chloride channel	GO:0015705 iodide transport;GO:0050965 detection of temperature stimulus involved in sensory perception of pain;GO:0060438 trachea development	GO:0034707 chloride channel complex;GO:0034702 ion channel complex;GO:1902495 transmembrane transporter complex	GO:0015111 iodide transmembrane transporter activity;GO:0005247 voltage-gated chloride channel activity;GO:0008308 voltage-gated anion channel activity
Gabbr1	0.318642	0.0374806	gamma-aminobutyric acid (GABA) B receptor, 1	GO:0033602 negative regulation of dopamine secretion;GO:0032811 negative regulation of epinephrine secretion;GO:0014053 negative regulation of gamma-aminobutyric acid secretion	GO:0038039 G protein-coupled receptor heterodimeric complex;GO:0038037 G protein-coupled receptor dimeric complex;GO:0097648 G protein-coupled receptor complex	GO:0099579 G protein-coupled neurotransmitter receptor activity involved in regulation of postsynaptic membrane potential;GO:0004965 G protein-coupled GABA receptor activity;GO:0099530 G protein-coupled receptor activity involved in regulation of postsynaptic membrane potential
Dnajc10	0.327526	1.05976e-05	DnaJ heat shock protein family (Hsp40) member C10	GO:0034975 protein folding in endoplasmic reticulum;GO:0032781 positive regulation of ATPase activity;GO:0043462 regulation of ATPase activity	GO:0034663 endoplasmic reticulum chaperone complex;GO:0005788 endoplasmic reticulum lumen;GO:0044432 endoplasmic reticulum part	GO:0016671 oxidoreductase activity, acting on a sulfur group of donors, disulfide as acceptor;GO:0015035 protein disulfide oxidoreductase activity;GO:0001671 ATPase activator activity
Fcgr2b	0.444649	0.0466826	Fc receptor, IgG, low affinity IIb	GO:0001811 negative regulation of type I hypersensitivity;GO:0002884 negative regulation of hypersensitivity;GO:0033030 negative regulation of neutrophil apoptotic process	GO:0055037 recycling endosome;GO:0043197 dendritic spine;GO:0044309 neuron spine	GO:0019772 low-affinity IgG receptor activity;GO:0019770 IgG receptor activity;GO:0019763 immunoglobulin receptor activity
Ap1g1	0.651804	0.000217257	adaptor protein complex AP-1, gamma 1 subunit	GO:0043323 positive regulation of natural killer cell degranulation;GO:0043321 regulation of natural killer cell degranulation;GO:0043320 natural killer cell degranulation	GO:0030121 AP-1 adaptor complex;GO:0030130 clathrin coat of trans-Golgi network vesicle;GO:0012510 trans-Golgi network transport vesicle membrane	GO:0035615 clathrin adaptor activity;GO:0098748 endocytic adaptor activity;GO:0030742 GTP-dependent protein binding
Rapgef4	0.666859	5.28903e-05	Rap guanine nucleotide exchange factor (GEF) 4	GO:1904457 positive regulation of neuronal action potential;GO:0098908 regulation of neuronal action potential;GO:0051971 positive regulation of transmission of nerve impulse	GO:0044316 cone cell pedicle;GO:0098686 hippocampal mossy fiber to CA3 synapse;GO:0001917 photoreceptor inner segment	GO:0030552 cAMP binding;GO:0030551 cyclic nucleotide binding;GO:0005085 guanyl-nucleotide exchange factor activity
Leprot	0.739619	0.0299112	leptin receptor overlapping transcript	GO:0060400 negative regulation of growth hormone receptor signaling pathway;GO:0060398 regulation of growth hormone receptor signaling pathway;GO:2000009 negative regulation of protein localization to cell surface	GO:0005768 endosome;GO:0005794 Golgi apparatus;GO:0031410 cytoplasmic vesicle	GO:0005102 signaling receptor binding;GO:0005515 protein binding;GO:0005488 binding
Gm13341	0.774095	0.00226244	predicted gene 13341
Elp3	0.837835	4.52091e-05	elongator acetyltransferase complex subunit 3	GO:0002926 tRNA wobble base 5-methoxycarbonylmethyl-2-thiouridinylation;GO:0002098 tRNA wobble uridine modification;GO:0002097 tRNA wobble base modification	GO:0033588 Elongator holoenzyme complex;GO:0005730 nucleolus;GO:0005829 cytosol	GO:0008607 phosphorylase kinase regulator activity;GO:0051539 4 iron, 4 sulfur cluster binding;GO:0000049 tRNA binding
Brd8	0.91153	0.00311103	bromodomain containing 8	GO:0097067 cellular response to thyroid hormone stimulus;GO:0097066 response to thyroid hormone;GO:0043968 histone H2A acetylation	GO:0000812 Swr1 complex;GO:0035267 NuA4 histone acetyltransferase complex;GO:0043189 H4/H2A histone acetyltransferase complex	GO:0046966 thyroid hormone receptor binding;GO:0030374 nuclear receptor transcription coactivator activity;GO:0035257 nuclear hormone receptor binding
Selenos	0.928895	0.00899367	selenoprotein S	GO:0080164 regulation of nitric oxide metabolic process;GO:0002865 negative regulation of acute inflammatory response to antigenic stimulus;GO:2000110 negative regulation of macrophage apoptotic process	GO:0036502 Derlin-1-VIMP complex;GO:0036513 Derlin-1 retrotranslocation complex;GO:0034362 low-density lipoprotein particle	GO:1990381 ubiquitin-specific protease binding;GO:0016209 antioxidant activity;GO:0051117 ATPase binding
Cdk2ap1	1.01398	9.10293e-07	CDK2 (cyclin-dependent kinase 2)-associated protein 1	GO:0060325 face morphogenesis;GO:0060323 head morphogenesis;GO:0060324 face development	GO:0048471 perinuclear region of cytoplasm;GO:0005654 nucleoplasm;GO:0005829 cytosol	GO:0070182 DNA polymerase binding;GO:0019899 enzyme binding;GO:0005515 protein binding
Dctn6	1.02735	0.0260496	dynactin 6	GO:0007052 mitotic spindle organization;GO:1902850 microtubule cytoskeleton organization involved in mitosis;GO:0007051 spindle organization	GO:0005869 dynactin complex;GO:0000776 kinetochore;GO:0005875 microtubule associated complex	GO:0070840 dynein complex binding;GO:0044877 protein-containing complex binding;GO:0003824 catalytic activity
mt-Cytb	1.05718	0.0481591	cytochrome b	GO:0015988 energy coupled proton transmembrane transport, against electrochemical gradient;GO:0015990 electron transport coupled proton transport;GO:0033762 response to glucagon	GO:0005750 mitochondrial respiratory chain complex III;GO:0045275 respiratory chain complex III;GO:0070069 cytochrome complex	GO:0008121 ubiquinol-cytochrome-c reductase activity;GO:0016681 oxidoreductase activity, acting on diphenols and related substances as donors, cytochrome as acceptor;GO:0016679 oxidoreductase activity, acting on diphenols and related substances as donors
Atic	1.24681	0.0126268	5-aminoimidazole-4-carboxamide ribonucleotide formyltransferase/IMP cyclohydrolase	GO:0046452 dihydrofolate metabolic process;GO:0006189 'de novo' IMP biosynthetic process;GO:0046654 tetrahydrofolate biosynthetic process	GO:0005739 mitochondrion;GO:0005829 cytosol;GO:0005886 plasma membrane	GO:0003937 IMP cyclohydrolase activity;GO:0004643 phosphoribosylaminoimidazolecarboxamide formyltransferase activity;GO:0019238 cyclohydrolase activity
Gm13857	1.3363	0.00862889	predicted gene 13857
Rps25	1.37396	0.0166361	ribosomal protein S25	GO:0000028 ribosomal small subunit assembly;GO:0042255 ribosome assembly;GO:0042274 ribosomal small subunit biogenesis	GO:0022627 cytosolic small ribosomal subunit;GO:0005844 polysome;GO:0015935 small ribosomal subunit	GO:0003735 structural constituent of ribosome;GO:0005198 structural molecule activity;GO:0003674 molecular_function
Gm28437	1.41167	0.0326313	None	None	None	None
Slc38a11	1.47592	1.05879e-08	solute carrier family 38, member 11	GO:0003333 amino acid transmembrane transport;GO:1905039 carboxylic acid transmembrane transport;GO:1903825 organic acid transmembrane transport	GO:0016021 integral component of membrane;GO:0031224 intrinsic component of membrane;GO:0044425 membrane part	GO:0015171 amino acid transmembrane transporter activity;GO:0046943 carboxylic acid transmembrane transporter activity;GO:0005342 organic acid transmembrane transporter activity
Rergl	1.53863	3.05577e-08	RERG/RAS-like	GO:0008150 biological_process	GO:0005575 cellular_component	GO:0003674 molecular_function
Dennd4c	1.54184	2.80836e-06	DENN/MADD domain containing 4C	GO:0032483 regulation of Rab protein signal transduction;GO:0032482 Rab protein signal transduction;GO:0032869 cellular response to insulin stimulus	GO:0032593 insulin-responsive compartment;GO:0030904 retromer complex;GO:0030141 secretory granule	GO:0005085 guanyl-nucleotide exchange factor activity;GO:0051020 GTPase binding;GO:0098772 molecular function regulator
Itga4	1.54443	0.00322431	integrin alpha 4	GO:0043496 regulation of protein homodimerization activity;GO:0090074 negative regulation of protein homodimerization activity;GO:1990771 clathrin-dependent extracellular exosome endocytosis	GO:0034669 integrin alpha4-beta7 complex;GO:0008305 integrin complex;GO:0098636 protein complex involved in cell adhesion	GO:0019960 C-X3-C chemokine binding;GO:1990405 protein antigen binding;GO:0001968 fibronectin binding
Insr	1.54492	0.000154735	insulin receptor	GO:0019087 transformation of host cell by virus;GO:0060267 positive regulation of respiratory burst;GO:0031017 exocrine pancreas development	GO:0060417 yolk;GO:0005899 insulin receptor complex;GO:0032809 neuronal cell body membrane	GO:0031405 lipoic acid binding;GO:0043423 3-phosphoinositide-dependent protein kinase binding;GO:0051425 PTB domain binding
Zfp661	1.6259	0.0128816	zinc finger protein 661	GO:0006357 regulation of transcription by RNA polymerase II;GO:0006366 transcription by RNA polymerase II;GO:0006355 regulation of transcription, DNA-templated	GO:0005634 nucleus;GO:0043231 intracellular membrane-bounded organelle;GO:0043227 membrane-bounded organelle	GO:0000978 RNA polymerase II proximal promoter sequence-specific DNA binding;GO:0000987 proximal promoter sequence-specific DNA binding;GO:0000981 DNA-binding transcription factor activity, RNA polymerase II-specific
Arl8b	1.63289	0.0020925	ADP-ribosylation factor-like 8B	GO:0008089 anterograde axonal transport;GO:0098930 axonal transport;GO:0032418 lysosome localization	GO:0051233 spindle midzone;GO:0005765 lysosomal membrane;GO:0098852 lytic vacuole membrane	GO:0043014 alpha-tubulin binding;GO:0048487 beta-tubulin binding;GO:0019003 GDP binding
Olfr873	1.67343	0.00726376	olfactory receptor 873	GO:0007608 sensory perception of smell;GO:0007606 sensory perception of chemical stimulus;GO:0007600 sensory perception	GO:0016021 integral component of membrane;GO:0031224 intrinsic component of membrane;GO:0044425 membrane part	GO:0004984 olfactory receptor activity;GO:0004888 transmembrane signaling receptor activity;GO:0038023 signaling receptor activity
Cdh2	1.70715	0.000104599	cadherin 2	GO:0090497 mesenchymal cell migration;GO:0097118 neuroligin clustering involved in postsynaptic membrane assembly;GO:1902897 regulation of postsynaptic density protein 95 clustering	GO:0005916 fascia adherens;GO:0005913 cell-cell adherens junction;GO:0016327 apicolateral plasma membrane	GO:0045294 alpha-catenin binding;GO:0045295 gamma-catenin binding;GO:0050998 nitric-oxide synthase binding
Aldh4a1	1.74047	1.09619e-05	aldehyde dehydrogenase 4 family, member A1	GO:0010133 proline catabolic process to glutamate;GO:0006562 proline catabolic process;GO:0006560 proline metabolic process	GO:0005739 mitochondrion;GO:0005829 cytosol;GO:0044444 cytoplasmic part	GO:0003842 1-pyrroline-5-carboxylate dehydrogenase activity;GO:0004029 aldehyde dehydrogenase (NAD) activity;GO:0016646 oxidoreductase activity, acting on the CH-NH group of donors, NAD or NADP as acceptor
Med14	1.75504	2.0766e-08	mediator complex subunit 14	GO:0060261 positive regulation of transcription initiation from RNA polymerase II promoter;GO:0060260 regulation of transcription initiation from RNA polymerase II promoter;GO:2000144 positive regulation of DNA-templated transcription, initiation	GO:0070847 core mediator complex;GO:0016592 mediator complex;GO:0090575 RNA polymerase II transcription factor complex	GO:0003713 transcription coactivator activity;GO:0003712 transcription coregulator activity;GO:0140110 transcription regulator activity
Ripor2	1.76069	0.0326332	RHO family interacting cell polarization regulator 2	GO:1903904 negative regulation of establishment of T cell polarity;GO:1905872 negative regulation of protein localization to cell leading edge;GO:1905871 regulation of protein localization to cell leading edge	GO:0060171 stereocilium membrane;GO:0032420 stereocilium;GO:0032421 stereocilium bundle	GO:0071889 14-3-3 protein binding;GO:0042802 identical protein binding;GO:0005515 protein binding
Zfp738	1.78662	0.018248	zinc finger protein 738	GO:0006357 regulation of transcription by RNA polymerase II;GO:0006366 transcription by RNA polymerase II;GO:0006355 regulation of transcription, DNA-templated	GO:0005634 nucleus;GO:0043231 intracellular membrane-bounded organelle;GO:0043227 membrane-bounded organelle	GO:0001228 DNA-binding transcription activator activity, RNA polymerase II-specific;GO:0000978 RNA polymerase II proximal promoter sequence-specific DNA binding;GO:0000987 proximal promoter sequence-specific DNA binding
Mrvi1	1.81589	2.11085e-05	inositol 1,4,5-triphosphate receptor associated 1	GO:0060087 relaxation of vascular smooth muscle;GO:0044557 relaxation of smooth muscle;GO:0045986 negative regulation of smooth muscle contraction	GO:0016529 sarcoplasmic reticulum;GO:0016528 sarcoplasm;GO:0005783 endoplasmic reticulum	GO:0005515 protein binding;GO:0005488 binding;GO:0003674 molecular_function
Hmgxb4	1.88633	1.29903e-11	HMG box domain containing 4	(Human)GO:0008333 endosome to lysosome transport;GO:0007041 lysosomal transport;GO:0007034 vacuolar transport	GO:0016589 NURF complex;GO:0031010 ISWI-type complex;GO:0070603 SWI/SNF superfamily-type complex	GO:0042802 identical protein binding;GO:0005515 protein binding;GO:0005488 binding
Spred1	1.89294	0.000169061	sprouty protein with EVH-1 domain 1, related sequence	GO:1902747 negative regulation of lens fiber cell differentiation;GO:1902746 regulation of lens fiber cell differentiation;GO:0043517 positive regulation of DNA damage response, signal transduction by p53 class mediator	GO:0031410 cytoplasmic vesicle;GO:0097708 intracellular vesicle;GO:0031982 vesicle	GO:0005173 stem cell factor receptor binding;GO:0030291 protein serine/threonine kinase inhibitor activity;GO:0004860 protein kinase inhibitor activity
Parp6	1.8981	0.000293364	poly (ADP-ribose) polymerase family, member 6	GO:0070213 protein auto-ADP-ribosylation;GO:0006471 protein ADP-ribosylation;GO:0050775 positive regulation of dendrite morphogenesis	GO:0005622 intracellular;GO:0005623 cell;GO:0044464 cell part	GO:1990404 protein ADP-ribosylase activity;GO:0003950 NAD+ ADP-ribosyltransferase activity;GO:0016763 transferase activity, transferring pentosyl groups
Papss1	1.91571	0.0253271	3'-phosphoadenosine 5'-phosphosulfate synthase 1	GO:0034036 purine ribonucleoside bisphosphate biosynthetic process;GO:0050428 3'-phosphoadenosine 5'-phosphosulfate biosynthetic process;GO:0000103 sulfate assimilation	GO:0009336 sulfate adenylyltransferase complex (ATP);GO:1902503 adenylyltransferase complex;GO:0061695 transferase complex, transferring phosphorus-containing groups	GO:0004020 adenylylsulfate kinase activity;GO:0004779 sulfate adenylyltransferase activity;GO:0004781 sulfate adenylyltransferase (ATP) activity
Fam161b	1.9232	8.11147e-10	family with sequence similarity 161, member B	GO:0044782 cilium organization;GO:0120036 plasma membrane bounded cell projection organization;GO:0030030 cell projection organization	GO:0005881 cytoplasmic microtubule;GO:0005874 microtubule;GO:0099513 polymeric cytoskeletal fiber	GO:0003674 molecular_function
Tbc1d15	1.93448	0.00111313	TBC1 domain family, member 15	GO:0090630 activation of GTPase activity;GO:0043547 positive regulation of GTPase activity;GO:0043087 regulation of GTPase activity	GO:0005739 mitochondrion;GO:0005576 extracellular region;GO:0044444 cytoplasmic part	GO:0005096 GTPase activator activity;GO:0030695 GTPase regulator activity;GO:0060589 nucleoside-triphosphatase regulator activity
Zfp821	1.95149	0.000165679	zinc finger protein 821	GO:0006357 regulation of transcription by RNA polymerase II;GO:0006366 transcription by RNA polymerase II;GO:0006355 regulation of transcription, DNA-templated	GO:0005634 nucleus;GO:0043231 intracellular membrane-bounded organelle;GO:0043227 membrane-bounded organelle	GO:0000978 RNA polymerase II proximal promoter sequence-specific DNA binding;GO:0000987 proximal promoter sequence-specific DNA binding;GO:0003700 DNA-binding transcription factor activity
Cul4b	1.95253	0.020225	cullin 4B	GO:0070914 UV-damage excision repair;GO:0035518 histone H2A monoubiquitination;GO:0033522 histone H2A ubiquitination	GO:0031465 Cul4B-RING E3 ubiquitin ligase complex;GO:0080008 Cul4-RING E3 ubiquitin ligase complex;GO:0019005 SCF ubiquitin ligase complex	GO:0003684 damaged DNA binding;GO:0031625 ubiquitin protein ligase binding;GO:0044389 ubiquitin-like protein ligase binding
Tmem182	1.96	0.0093628	transmembrane protein 182	GO:0008150 biological_process	GO:0016021 integral component of membrane;GO:0031224 intrinsic component of membrane;GO:0044425 membrane part	GO:0003674 molecular_function
Kcna5	2.01678	2.45337e-07	potassium voltage-gated channel, shaker-related subfamily, member 5	GO:0086050 membrane repolarization during bundle of His cell action potential;GO:0086052 membrane repolarization during SA node cell action potential;GO:0098914 membrane repolarization during atrial cardiac muscle cell action potential	GO:0046691 intracellular canaliculus;GO:0014704 intercalated disc;GO:0008076 voltage-gated potassium channel complex	GO:0086087 voltage-gated potassium channel activity involved in bundle of His cell action potential repolarization;GO:0086090 voltage-gated potassium channel activity involved in SA node cell action potential repolarization;GO:0086089 voltage-gated potassium channel activity involved in atrial cardiac muscle cell action potential repolarization
Rlim	2.02334	0.00033544	ring finger protein, LIM domain interacting	GO:0060816 random inactivation of X chromosome;GO:1900095 regulation of dosage compensation by inactivation of X chromosome;GO:0009048 dosage compensation by inactivation of X chromosome	GO:0005654 nucleoplasm;GO:0005829 cytosol;GO:0031981 nuclear lumen	GO:0061630 ubiquitin protein ligase activity;GO:0061659 ubiquitin-like protein ligase activity;GO:0004842 ubiquitin-protein transferase activity
Nrg4	2.02822	0.00260903	neuregulin 4	GO:0007399 nervous system development;GO:0035556 intracellular signal transduction;GO:0048513 animal organ development	GO:0005615 extracellular space;GO:0044421 extracellular region part;GO:0005576 extracellular region	GO:0008083 growth factor activity;GO:0048018 receptor ligand activity;GO:0030545 receptor regulator activity
Aak1	2.03002	1.10933e-06	AP2 associated kinase 1	GO:2000369 regulation of clathrin-dependent endocytosis;GO:0072583 clathrin-dependent endocytosis;GO:0045747 positive regulation of Notch signaling pathway	GO:0071439 clathrin complex;GO:0030118 clathrin coat;GO:0005905 clathrin-coated pit	GO:0035612 AP-2 adaptor complex binding;GO:0005112 Notch binding;GO:0004674 protein serine/threonine kinase activity
Slco2a1	2.05094	0.0493502	solute carrier organic anion transporter family, member 2a1	GO:0043252 sodium-independent organic anion transport;GO:0015732 prostaglandin transport;GO:0071715 icosanoid transport	GO:0005887 integral component of plasma membrane;GO:0031226 intrinsic component of plasma membrane;GO:0044459 plasma membrane part	GO:0015132 prostaglandin transmembrane transporter activity;GO:0071714 icosanoid transmembrane transporter activity;GO:0015245 fatty acid transmembrane transporter activity
Ndufs4	2.06049	0.00182528	NADH:ubiquinone oxidoreductase core subunit S4	GO:0014876 response to injury involved in regulation of muscle adaptation;GO:0036343 psychomotor behavior;GO:0014874 response to stimulus involved in regulation of muscle adaptation	GO:0005747 mitochondrial respiratory chain complex I;GO:0030964 NADH dehydrogenase complex;GO:0045271 respiratory chain complex I	GO:0008137 NADH dehydrogenase (ubiquinone) activity;GO:0050136 NADH dehydrogenase (quinone) activity;GO:0003954 NADH dehydrogenase activity
Castor2	2.06374	0.00146884	cytosolic arginine sensor for mTORC1 subunit 2	GO:1903576 response to L-arginine;GO:1903577 cellular response to L-arginine;GO:1904262 negative regulation of TORC1 signaling	GO:0061700 GATOR2 complex;GO:0035859 Seh1-associated complex;GO:0005829 cytosol	GO:0042802 identical protein binding;GO:0005515 protein binding;GO:0005488 binding
Pofut2	2.07075	9.82949e-06	protein O-fucosyltransferase 2	GO:0036066 protein O-linked fucosylation;GO:0006004 fucose metabolic process;GO:1903334 positive regulation of protein folding	GO:0005794 Golgi apparatus;GO:0005783 endoplasmic reticulum;GO:0012505 endomembrane system	GO:0046922 peptide-O-fucosyltransferase activity;GO:0008417 fucosyltransferase activity;GO:0016758 transferase activity, transferring hexosyl groups
Kcnb1	2.10555	0.000454086	potassium voltage gated channel, Shab-related subfamily, member 1	GO:0010701 positive regulation of norepinephrine secretion;GO:2000671 regulation of motor neuron apoptotic process;GO:1900454 positive regulation of long-term synaptic depression	GO:0032809 neuronal cell body membrane;GO:0044298 cell body membrane;GO:0032590 dendrite membrane	GO:0015271 outward rectifier potassium channel activity;GO:0005251 delayed rectifier potassium channel activity;GO:0005249 voltage-gated potassium channel activity
Ikbke	2.12218	0.00661715	inhibitor of kappaB kinase epsilon	GO:0060340 positive regulation of type I interferon-mediated signaling pathway;GO:0010884 positive regulation of lipid storage;GO:0060338 regulation of type I interferon-mediated signaling pathway	GO:0016605 PML body;GO:0031966 mitochondrial membrane;GO:0005740 mitochondrial envelope	GO:0008384 IkappaB kinase activity;GO:0004704 NF-kappaB-inducing kinase activity;GO:0036435 K48-linked polyubiquitin modification-dependent protein binding
Dpp8	2.25088	0.00459624	dipeptidylpeptidase 8	(Human)GO:0006508 proteolysis;GO:0006915 apoptotic process;GO:0012501 programmed cell death	GO:0005829 cytosol;GO:0044444 cytoplasmic part;GO:0005737 cytoplasm	GO:0008239 dipeptidyl-peptidase activity;GO:0004177 aminopeptidase activity;GO:0008238 exopeptidase activity
Fbn1	2.25434	0.00368551	fibrillin 1	GO:0034199 activation of protein kinase A activity;GO:0035582 sequestering of BMP in extracellular matrix;GO:0035583 sequestering of TGFbeta in extracellular matrix	GO:0001527 microfibril;GO:0044420 extracellular matrix component;GO:0005604 basement membrane	GO:0005179 hormone activity;GO:0005178 integrin binding;GO:0005201 extracellular matrix structural constituent
Psip1	2.2881	0.0293259	PC4 and SFRS1 interacting protein 1	GO:0000395 mRNA 5'-splice site recognition;GO:0045292 mRNA cis splicing, via spliceosome;GO:0006376 mRNA splice site selection	GO:0035327 transcriptionally active chromatin;GO:0000792 heterochromatin;GO:0034399 nuclear periphery	GO:0097100 supercoiled DNA binding;GO:0033613 activating transcription factor binding;GO:0003713 transcription coactivator activity
Pcm1	2.29074	5.75389e-05	pericentriolar material 1	GO:0035735 intraciliary transport involved in cilium assembly;GO:0034454 microtubule anchoring at centrosome;GO:0022027 interkinetic nuclear migration	GO:0000242 pericentriolar material;GO:0035869 ciliary transition zone;GO:0034451 centriolar satellite	GO:0005515 protein binding;GO:0005488 binding;GO:0003674 molecular_function
Slc30a9	2.30938	0.001272	solute carrier family 30 (zinc transporter), member 9	GO:0006882 cellular zinc ion homeostasis;GO:0055069 zinc ion homeostasis;GO:0006829 zinc ion transport	GO:0005783 endoplasmic reticulum;GO:0031410 cytoplasmic vesicle;GO:0097708 intracellular vesicle	GO:0016922 nuclear receptor binding;GO:0030374 nuclear receptor transcription coactivator activity;GO:0035257 nuclear hormone receptor binding
Prpf3	2.34396	4.73891e-09	pre-mRNA processing factor 3	GO:0000244 spliceosomal tri-snRNP complex assembly;GO:0000387 spliceosomal snRNP assembly;GO:0022618 ribonucleoprotein complex assembly	GO:0046540 U4/U6 x U5 tri-snRNP complex;GO:0097526 spliceosomal tri-snRNP complex;GO:0015030 Cajal body	GO:0042802 identical protein binding;GO:0005515 protein binding;GO:0005488 binding
Vhl	2.37841	0.00437952	von Hippel-Lindau tumor suppressor	GO:0048877 homeostasis of number of retina cells;GO:1902072 negative regulation of hypoxia-inducible factor-1alpha signaling pathway;GO:1902071 regulation of hypoxia-inducible factor-1alpha signaling pathway	GO:0030891 VCB complex;GO:0031462 Cul2-RING ubiquitin ligase complex;GO:0000153 cytoplasmic ubiquitin ligase complex	GO:1990756 protein binding, bridging involved in substrate recognition for ubiquitination;GO:0030674 protein binding, bridging;GO:0060090 molecular adaptor activity
Slc7a8	2.39773	4.03857e-08	solute carrier family 7 (cationic amino acid transporter, y+ system), member 8	GO:0015829 valine transport;GO:1904273 L-alanine import across plasma membrane;GO:1904557 L-alanine transmembrane transport	GO:0031528 microvillus membrane;GO:0009925 basal plasma membrane;GO:0045178 basal part of cell	GO:0015190 L-leucine transmembrane transporter activity;GO:0005275 amine transmembrane transporter activity;GO:0015658 branched-chain amino acid transmembrane transporter activity
Usp9x	2.4054	0.0110583	ubiquitin specific peptidase 9, X chromosome	GO:0021698 cerebellar cortex structural organization;GO:0071947 protein deubiquitination involved in ubiquitin-dependent protein catabolic process;GO:1901537 positive regulation of DNA demethylation	GO:0030426 growth cone;GO:0030427 site of polarized growth;GO:0150034 distal axon	GO:0070410 co-SMAD binding;GO:1990380 Lys48-specific deubiquitinase activity;GO:0046332 SMAD binding
Zfp979	2.48921	0.00121014	zinc finger protein 979	GO:0006357 regulation of transcription by RNA polymerase II;GO:0006366 transcription by RNA polymerase II;GO:0006355 regulation of transcription, DNA-templated	GO:0005634 nucleus;GO:0043231 intracellular membrane-bounded organelle;GO:0043227 membrane-bounded organelle	GO:0000978 RNA polymerase II proximal promoter sequence-specific DNA binding;GO:0000987 proximal promoter sequence-specific DNA binding;GO:0000981 DNA-binding transcription factor activity, RNA polymerase II-specific
Ccdc80	2.50694	0.000134763	coiled-coil domain containing 80	GO:0010811 positive regulation of cell-substrate adhesion;GO:0010810 regulation of cell-substrate adhesion;GO:0030198 extracellular matrix organization	GO:0005614 interstitial matrix;GO:0005604 basement membrane;GO:0062023 collagen-containing extracellular matrix	GO:0001968 fibronectin binding;GO:0008201 heparin binding;GO:0005539 glycosaminoglycan binding
Snx2	2.51633	3.85985e-05	sorting nexin 2	GO:0034498 early endosome to Golgi transport;GO:0072673 lamellipodium morphogenesis;GO:0042147 retrograde transport, endosome to Golgi	GO:0030905 retromer, tubulation complex;GO:0030904 retromer complex;GO:0010008 endosome membrane	GO:1990460 leptin receptor binding;GO:1990459 transferrin receptor binding;GO:0005158 insulin receptor binding
Frk	2.51847	0.000204771	fyn-related kinase	GO:0038083 peptidyl-tyrosine autophosphorylation;GO:0046777 protein autophosphorylation;GO:0018108 peptidyl-tyrosine phosphorylation	GO:0031234 extrinsic component of cytoplasmic side of plasma membrane;GO:0009898 cytoplasmic side of plasma membrane;GO:0098562 cytoplasmic side of membrane	GO:0004715 non-membrane spanning protein tyrosine kinase activity;GO:0004713 protein tyrosine kinase activity;GO:0004672 protein kinase activity
Klhl13	2.51884	1.17527e-05	kelch-like 13	GO:0032465 regulation of cytokinesis;GO:0000910 cytokinesis;GO:0051302 regulation of cell division	GO:0031463 Cul3-RING ubiquitin ligase complex;GO:0030496 midbody;GO:0031461 cullin-RING ubiquitin ligase complex	GO:0097602 cullin family protein binding;GO:0047485 protein N-terminus binding;GO:0004842 ubiquitin-protein transferase activity
Dhrs1	2.52646	0.000295052	dehydrogenase/reductase (SDR family) member 1	GO:0008150 biological_process	GO:0005743 mitochondrial inner membrane;GO:0019866 organelle inner membrane;GO:0031966 mitochondrial membrane	GO:0016491 oxidoreductase activity;GO:0003824 catalytic activity;GO:0003674 molecular_function
Dgkh	2.56039	4.58809e-05	diacylglycerol kinase, eta	GO:0006654 phosphatidic acid biosynthetic process;GO:0007205 protein kinase C-activating G protein-coupled receptor signaling pathway;GO:0046339 diacylglycerol metabolic process	GO:0015629 actin cytoskeleton;GO:0005768 endosome;GO:0031410 cytoplasmic vesicle	GO:0032093 SAM domain binding;GO:0004143 diacylglycerol kinase activity;GO:0003951 NAD+ kinase activity
Agtr1a	2.57425	1.76074e-06	angiotensin II receptor, type 1a	GO:0086097 phospholipase C-activating angiotensin-activated signaling pathway;GO:0002019 regulation of renal output by angiotensin;GO:0002018 renin-angiotensin regulation of aldosterone production	GO:0055037 recycling endosome;GO:0019867 outer membrane;GO:0031968 organelle outer membrane	GO:0001596 angiotensin type I receptor activity;GO:0031711 bradykinin receptor binding;GO:0004945 angiotensin type II receptor activity
Psme4	2.58607	0.000225671	proteasome (prosome, macropain) activator subunit 4	GO:0035093 spermatogenesis, exchange of chromosomal proteins;GO:0035092 sperm chromatin condensation;GO:0010499 proteasomal ubiquitin-independent protein catabolic process	GO:1990111 spermatoproteasome complex;GO:0000502 proteasome complex;GO:1905369 endopeptidase complex	GO:0070577 lysine-acetylated histone binding;GO:0140033 acetylation-dependent protein binding;GO:0070628 proteasome binding
Plekha5	2.58857	9.72118e-06	pleckstrin homology domain containing, family A member 5	GO:0061458 reproductive system development;GO:0048731 system development;GO:0007275 multicellular organism development	GO:0014069 postsynaptic density;GO:0032279 asymmetric synapse;GO:0098984 neuron to neuron synapse	GO:0010314 phosphatidylinositol-5-phosphate binding;GO:0080025 phosphatidylinositol-3,5-bisphosphate binding;GO:0070273 phosphatidylinositol-4-phosphate binding
Rasal2	2.66212	1.27875e-06	RAS protein activator like 2	(Human)GO:0043547 positive regulation of GTPase activity;GO:0043087 regulation of GTPase activity;GO:0051345 positive regulation of hydrolase activity	(Human)GO:0005829 cytosol;GO:0044444 cytoplasmic part;GO:0005737 cytoplasm	(Human)GO:0005096 GTPase activator activity;GO:0030695 GTPase regulator activity;GO:0060589 nucleoside-triphosphatase regulator activity
Atp6ap2	2.70192	0.000602373	ATPase, H+ transporting, lysosomal accessory protein 2	GO:0002003 angiotensin maturation;GO:0048069 eye pigmentation;GO:0032914 positive regulation of transforming growth factor beta1 production	GO:0016471 vacuolar proton-transporting V-type ATPase complex;GO:0033176 proton-transporting V-type ATPase complex;GO:0016469 proton-transporting two-sector ATPase complex	GO:0038023 signaling receptor activity;GO:0060089 molecular transducer activity;GO:0003674 molecular_function
Tmem259	2.73486	0.00120752	transmembrane protein 259	GO:1904294 positive regulation of ERAD pathway;GO:1904292 regulation of ERAD pathway;GO:1905898 positive regulation of response to endoplasmic reticulum stress	GO:0005783 endoplasmic reticulum;GO:0012505 endomembrane system;GO:0016021 integral component of membrane	GO:0005515 protein binding;GO:0005488 binding;GO:0003674 molecular_function
Rps27a-ps1	2.76516	0.000756345	ribosomal protein S27A, pseudogene 1
Enpep	2.76976	1.54808e-08	glutamyl aminopeptidase	GO:0002003 angiotensin maturation;GO:0002002 regulation of angiotensin levels in blood;GO:0001991 regulation of systemic arterial blood pressure by circulatory renin-angiotensin	GO:0031526 brush border membrane;GO:0005903 brush border;GO:0098862 cluster of actin-based cell projections	GO:0070006 metalloaminopeptidase activity;GO:0004177 aminopeptidase activity;GO:0008235 metalloexopeptidase activity
Edil3	2.81993	1.47348e-05	EGF-like repeats and discoidin I-like domains 3	GO:0010811 positive regulation of cell-substrate adhesion;GO:0010810 regulation of cell-substrate adhesion;GO:0031589 cell-substrate adhesion	GO:0005576 extracellular region;GO:0005575 cellular_component	GO:0005178 integrin binding;GO:0050839 cell adhesion molecule binding;GO:0005509 calcium ion binding
Uba3	2.82303	2.02194e-10	ubiquitin-like modifier activating enzyme 3	GO:0007113 endomitotic cell cycle;GO:0045116 protein neddylation;GO:0032446 protein modification by small protein conjugation	GO:0032991 protein-containing complex;GO:0005634 nucleus;GO:0043231 intracellular membrane-bounded organelle	GO:0019781 NEDD8 activating enzyme activity;GO:0008641 ubiquitin-like modifier activating enzyme activity;GO:0016922 nuclear receptor binding
Tada3	2.93021	1.15768e-11	transcriptional adaptor 3	GO:0090043 regulation of tubulin deacetylation;GO:0090042 tubulin deacetylation;GO:0031063 regulation of histone deacetylation	GO:0030914 STAGA complex;GO:0000124 SAGA complex;GO:0005671 Ada2/Gcn5/Ada3 transcription activator complex	GO:0016922 nuclear receptor binding;GO:0004402 histone acetyltransferase activity;GO:0061733 peptide-lysine-N-acetyltransferase activity
Ocrl	2.94732	0.000155718	OCRL, inositol polyphosphate-5-phosphatase	GO:0046855 inositol phosphate dephosphorylation;GO:0046838 phosphorylated carbohydrate dephosphorylation;GO:0071545 inositol phosphate catabolic process	GO:0005905 clathrin-coated pit;GO:0001750 photoreceptor outer segment;GO:0030136 clathrin-coated vesicle	GO:0052659 inositol-1,3,4,5-tetrakisphosphate 5-phosphatase activity;GO:0052658 inositol-1,4,5-trisphosphate 5-phosphatase activity;GO:0052743 inositol tetrakisphosphate phosphatase activity
Sptssa	2.96396	7.91011e-06	serine palmitoyltransferase, small subunit A	GO:0046513 ceramide biosynthetic process;GO:0030148 sphingolipid biosynthetic process;GO:0006672 ceramide metabolic process	GO:0017059 serine C-palmitoyltransferase complex;GO:0031211 endoplasmic reticulum palmitoyltransferase complex;GO:1905961 protein-cysteine S-palmitoyltransferase complex	GO:0004758 serine C-palmitoyltransferase activity;GO:0016454 C-palmitoyltransferase activity;GO:0016408 C-acyltransferase activity
Zfp952	2.96458	0.000126718	zinc finger protein 952	GO:0000122 negative regulation of transcription by RNA polymerase II;GO:0045892 negative regulation of transcription, DNA-templated;GO:1903507 negative regulation of nucleic acid-templated transcription		GO:0001227 DNA-binding transcription repressor activity, RNA polymerase II-specific;GO:0000981 DNA-binding transcription factor activity, RNA polymerase II-specific;GO:0003700 DNA-binding transcription factor activity
Ivns1abp	2.97324	4.43379e-05	influenza virus NS1A binding protein	GO:0031397 negative regulation of protein ubiquitination;GO:1903321 negative regulation of protein modification by small protein conjugation or removal;GO:2001243 negative regulation of intrinsic apoptotic signaling pathway	GO:0005856 cytoskeleton;GO:0005829 cytosol;GO:0043232 intracellular non-membrane-bounded organelle	GO:0005515 protein binding;GO:0005488 binding;GO:0003674 molecular_function
Gde1	2.99792	3.24458e-08	glycerophosphodiester phosphodiesterase 1	GO:0006580 ethanolamine metabolic process;GO:0070291 N-acylethanolamine metabolic process;GO:0042439 ethanolamine-containing compound metabolic process	GO:0005887 integral component of plasma membrane;GO:0031226 intrinsic component of plasma membrane;GO:0031410 cytoplasmic vesicle	GO:0047395 glycerophosphoinositol glycerophosphodiesterase activity;GO:0008889 glycerophosphodiester phosphodiesterase activity;GO:0004622 lysophospholipase activity
Atf1	3.03046	0.00472929	activating transcription factor 1	GO:0045740 positive regulation of DNA replication;GO:0006275 regulation of DNA replication;GO:0006260 DNA replication	GO:1990590 ATF1-ATF4 transcription factor complex;GO:1990589 ATF4-CREB1 transcription factor complex;GO:0090575 RNA polymerase II transcription factor complex	GO:0046982 protein heterodimerization activity;GO:0001228 DNA-binding transcription activator activity, RNA polymerase II-specific;GO:0046983 protein dimerization activity
Zfp148	3.07002	0.00354257	zinc finger protein 148	GO:0007276 gamete generation;GO:0048609 multicellular organismal reproductive process;GO:0000122 negative regulation of transcription by RNA polymerase II	GO:0005794 Golgi apparatus;GO:0005654 nucleoplasm;GO:0031981 nuclear lumen	GO:0001227 DNA-binding transcription repressor activity, RNA polymerase II-specific;GO:0000978 RNA polymerase II proximal promoter sequence-specific DNA binding;GO:0000987 proximal promoter sequence-specific DNA binding
Zcchc24	3.08717	2.70948e-08	zinc finger, CCHC domain containing 24	GO:0014013 regulation of gliogenesis;GO:0042063 gliogenesis;GO:0050767 regulation of neurogenesis	GO:0005575 cellular_component	GO:0008270 zinc ion binding;GO:0046914 transition metal ion binding;GO:0003676 nucleic acid binding
Zan	3.10309	0.00730346	zonadhesin	GO:2000359 regulation of binding of sperm to zona pellucida;GO:0080154 regulation of fertilization;GO:0007339 binding of sperm to zona pellucida	GO:0031012 extracellular matrix;GO:0005615 extracellular space;GO:0044421 extracellular region part	GO:0050840 extracellular matrix binding;GO:0005488 binding;GO:0003674 molecular_function
Dse	3.14181	8.25721e-08	dermatan sulfate epimerase	GO:0030208 dermatan sulfate biosynthetic process;GO:0030205 dermatan sulfate metabolic process;GO:0050651 dermatan sulfate proteoglycan biosynthetic process	GO:0005794 Golgi apparatus;GO:0005783 endoplasmic reticulum;GO:0012505 endomembrane system	GO:0047757 chondroitin-glucuronate 5-epimerase activity;GO:0016857 racemase and epimerase activity, acting on carbohydrates and derivatives;GO:0016854 racemase and epimerase activity
Bnip5	3.15757	4.94858e-05	BCL2 interacting protein 5	GO:0008150 biological_process	GO:0005575 cellular_component	GO:0003674 molecular_function
Yars	3.16967	0.00060132	tyrosyl-tRNA synthetase	GO:0006437 tyrosyl-tRNA aminoacylation;GO:0006418 tRNA aminoacylation for protein translation;GO:0043039 tRNA aminoacylation	GO:0016604 nuclear body;GO:0044451 nucleoplasm part;GO:0005654 nucleoplasm	GO:0004831 tyrosine-tRNA ligase activity;GO:0004812 aminoacyl-tRNA ligase activity;GO:0016875 ligase activity, forming carbon-oxygen bonds
Olfr279	3.2073	0.0243644	olfactory receptor 279	GO:0007608 sensory perception of smell;GO:0007606 sensory perception of chemical stimulus;GO:0007600 sensory perception	GO:0016021 integral component of membrane;GO:0031224 intrinsic component of membrane;GO:0044425 membrane part	GO:0004984 olfactory receptor activity;GO:0004888 transmembrane signaling receptor activity;GO:0038023 signaling receptor activity
Snx10	3.21515	7.73509e-12	sorting nexin 10	GO:0044691 tooth eruption;GO:0035630 bone mineralization involved in bone maturation;GO:0001696 gastric acid secretion	GO:0090651 apical cytoplasm;GO:0031313 extrinsic component of endosome membrane;GO:0031312 extrinsic component of organelle membrane	GO:0005545 1-phosphatidylinositol binding;GO:0051117 ATPase binding;GO:0035091 phosphatidylinositol binding
Ttbk2	3.22576	0.000298441	tau tubulin kinase 2	GO:1904527 negative regulation of microtubule binding;GO:0021935 cerebellar granule cell precursor tangential migration;GO:0021934 hindbrain tangential cell migration	GO:0035869 ciliary transition zone;GO:0005814 centriole;GO:0036064 ciliary basal body	GO:0019894 kinesin binding;GO:0004674 protein serine/threonine kinase activity;GO:0004672 protein kinase activity
Prdx4	3.31376	0.000416386	peroxiredoxin 4	GO:1905937 negative regulation of germ cell proliferation;GO:2000255 negative regulation of male germ cell proliferation;GO:0022417 protein maturation by protein folding	GO:0005790 smooth endoplasmic reticulum;GO:0005783 endoplasmic reticulum;GO:0005739 mitochondrion	GO:0008379 thioredoxin peroxidase activity;GO:0051920 peroxiredoxin activity;GO:0004601 peroxidase activity
Abcd2	3.36055	6.18428e-09	ATP-binding cassette, sub-family D (ALD), member 2	GO:0015910 peroxisomal long-chain fatty acid import;GO:0042760 very long-chain fatty acid catabolic process;GO:1990535 neuron projection maintenance	GO:0005778 peroxisomal membrane;GO:0031903 microbody membrane;GO:0044438 microbody part	GO:0005324 long-chain fatty acid transporter activity;GO:0042626 ATPase activity, coupled to transmembrane movement of substances;GO:0043492 ATPase activity, coupled to movement of substances
Gm49854	3.38384	0.000337173	None	None	None	None
Kmt5c	3.41435	0.000703934	lysine methyltransferase 5C	GO:0034773 histone H4-K20 trimethylation;GO:0034770 histone H4-K20 methylation;GO:2001034 positive regulation of double-strand break repair via nonhomologous end joining	GO:0005721 pericentric heterochromatin;GO:0000779 condensed chromosome, centromeric region;GO:0000792 heterochromatin	GO:0042799 histone methyltransferase activity (H4-K20 specific);GO:1904047 S-adenosyl-L-methionine binding;GO:0018024 histone-lysine N-methyltransferase activity
Gja5	3.42977	7.53764e-08	gap junction protein, alpha 5	GO:0086044 atrial cardiac muscle cell to AV node cell communication by electrical coupling;GO:0086054 bundle of His cell to Purkinje myocyte communication by electrical coupling;GO:0098906 regulation of Purkinje myocyte action potential	GO:0005922 connexin complex;GO:0005921 gap junction;GO:0014704 intercalated disc	GO:0086076 gap junction channel activity involved in atrial cardiac muscle cell-AV node cell electrical coupling;GO:0086078 gap junction channel activity involved in bundle of His cell-Purkinje myocyte electrical coupling;GO:0055077 gap junction hemi-channel activity
Tssc4	3.43443	1.33892e-08	tumor-suppressing subchromosomal transferable fragment 4	GO:0008150 biological_process	GO:0005575 cellular_component	(Human)GO:0005515 protein binding;GO:0005488 binding;GO:0003674 molecular_function
Ankrd12	3.46587	3.91854e-05	ankyrin repeat domain 12	GO:0008150 biological_process	GO:0005654 nucleoplasm;GO:0005829 cytosol;GO:0031981 nuclear lumen	GO:0003674 molecular_function
Ccdc136	3.47421	0.000144189	coiled-coil domain containing 136	GO:0001675 acrosome assembly;GO:0033363 secretory granule organization;GO:0010927 cellular component assembly involved in morphogenesis	GO:0002080 acrosomal membrane;GO:0030667 secretory granule membrane;GO:0001669 acrosomal vesicle	GO:0003674 molecular_function
Ptprk	3.51343	3.57956e-08	protein tyrosine phosphatase, receptor type, K	GO:0010839 negative regulation of keratinocyte proliferation;GO:0010837 regulation of keratinocyte proliferation;GO:0043616 keratinocyte proliferation	GO:0001750 photoreceptor outer segment;GO:0097733 photoreceptor cell cilium;GO:0097731 9+0 non-motile cilium	GO:0045295 gamma-catenin binding;GO:0008013 beta-catenin binding;GO:0004725 protein tyrosine phosphatase activity
2810025M15Rik	3.52366	8.12571e-07	RIKEN cDNA 2810025M15 gene	GO:0008150 biological_process	GO:0005575 cellular_component	GO:0003674 molecular_function
Gm19196	3.5952	5.30813e-07	TATA box binding protein (Tbp)-associated factor, RNA polymerase I, B pseudogene
Srsf6	3.60731	1.13013e-07	serine and arginine-rich splicing factor 6	GO:2000675 negative regulation of type B pancreatic cell apoptotic process;GO:0060501 positive regulation of epithelial cell proliferation involved in lung morphogenesis;GO:2000794 regulation of epithelial cell proliferation involved in lung morphogenesis	GO:0016607 nuclear speck;GO:0016604 nuclear body;GO:0044451 nucleoplasm part	GO:0036002 pre-mRNA binding;GO:0003729 mRNA binding;GO:0003723 RNA binding
Efcab2	3.62618	1.40429e-06	EF-hand calcium binding domain 2	GO:0008150 biological_process	GO:0097228 sperm principal piece;GO:0036126 sperm flagellum;GO:0097729 9+2 motile cilium	GO:0005509 calcium ion binding;GO:0046872 metal ion binding;GO:0043169 cation binding
Hnrnph3	3.62934	3.20829e-11	heterogeneous nuclear ribonucleoprotein H3	GO:0043484 regulation of RNA splicing;GO:0008380 RNA splicing;GO:0006396 RNA processing	GO:1990904 ribonucleoprotein complex;GO:0005654 nucleoplasm;GO:0031981 nuclear lumen	GO:0003723 RNA binding;GO:0003676 nucleic acid binding;GO:1901363 heterocyclic compound binding
Zfp266	3.63346	3.40432e-08	zinc finger protein 266	GO:0000122 negative regulation of transcription by RNA polymerase II;GO:0045892 negative regulation of transcription, DNA-templated;GO:1903507 negative regulation of nucleic acid-templated transcription	(Human)GO:0005634 nucleus;GO:0043231 intracellular membrane-bounded organelle;GO:0043227 membrane-bounded organelle	GO:0001227 DNA-binding transcription repressor activity, RNA polymerase II-specific;GO:0000981 DNA-binding transcription factor activity, RNA polymerase II-specific;GO:0003700 DNA-binding transcription factor activity
Zap70	3.64894	7.48974e-05	zeta-chain (TCR) associated protein kinase	GO:0043366 beta selection;GO:0045060 negative thymic T cell selection;GO:0043383 negative T cell selection	GO:0042101 T cell receptor complex;GO:0001772 immunological synapse;GO:0031234 extrinsic component of cytoplasmic side of plasma membrane	GO:0001784 phosphotyrosine residue binding;GO:0004715 non-membrane spanning protein tyrosine kinase activity;GO:0045309 protein phosphorylated amino acid binding
Esco1	3.6664	2.57789e-07	establishment of sister chromatid cohesion N-acetyltransferase 1	GO:0034421 post-translational protein acetylation;GO:0043687 post-translational protein modification;GO:0007062 sister chromatid cohesion	GO:0000785 chromatin;GO:0044427 chromosomal part;GO:0005694 chromosome	GO:0061733 peptide-lysine-N-acetyltransferase activity;GO:0034212 peptide N-acetyltransferase activity;GO:0008080 N-acetyltransferase activity
Gm9747	3.67799	0.0361784	None	None	None	None
Scd4	3.72902	2.59485e-06	stearoyl-coenzyme A desaturase 4	GO:1903964 monounsaturated fatty acid metabolic process;GO:1903966 monounsaturated fatty acid biosynthetic process;GO:0031670 cellular response to nutrient	GO:0030176 integral component of endoplasmic reticulum membrane;GO:0031227 intrinsic component of endoplasmic reticulum membrane;GO:0005789 endoplasmic reticulum membrane	GO:0032896 palmitoyl-CoA 9-desaturase activity;GO:0004768 stearoyl-CoA 9-desaturase activity;GO:0016215 acyl-CoA desaturase activity
E130311K13Rik	3.73125	0.00243721	RIKEN cDNA E130311K13 gene	GO:0070373 negative regulation of ERK1 and ERK2 cascade;GO:0043409 negative regulation of MAPK cascade;GO:0070372 regulation of ERK1 and ERK2 cascade	GO:0005615 extracellular space;GO:0044421 extracellular region part;GO:0005576 extracellular region	GO:0003674 molecular_function
Nfya	3.80581	2.49631e-05	nuclear transcription factor-Y alpha	GO:2000036 regulation of stem cell population maintenance;GO:2000648 positive regulation of stem cell proliferation;GO:0072091 regulation of stem cell proliferation	GO:0016602 CCAAT-binding factor complex;GO:0090575 RNA polymerase II transcription factor complex;GO:0044798 nuclear transcription factor complex	GO:0001221 transcription cofactor binding;GO:0001228 DNA-binding transcription activator activity, RNA polymerase II-specific;GO:0008134 transcription factor binding
Lyar	3.83175	1.61607e-08	Ly1 antibody reactive clone	GO:0045943 positive regulation of transcription by RNA polymerase I;GO:0006356 regulation of transcription by RNA polymerase I;GO:0048821 erythrocyte development	GO:0001750 photoreceptor outer segment;GO:0097733 photoreceptor cell cilium;GO:0097731 9+0 non-motile cilium	GO:0033613 activating transcription factor binding;GO:0008134 transcription factor binding;GO:0042802 identical protein binding
Peg3	3.84739	0.000547772	paternally expressed 3	GO:0000122 negative regulation of transcription by RNA polymerase II;GO:0045944 positive regulation of transcription by RNA polymerase II;GO:0045892 negative regulation of transcription, DNA-templated	GO:0005776 autophagosome;GO:0005773 vacuole;GO:0005634 nucleus	GO:0001227 DNA-binding transcription repressor activity, RNA polymerase II-specific;GO:0000981 DNA-binding transcription factor activity, RNA polymerase II-specific;GO:0003700 DNA-binding transcription factor activity
B3galt2	3.85368	7.43381e-08	UDP-Gal:betaGlcNAc beta 1,3-galactosyltransferase, polypeptide 2	GO:0006682 galactosylceramide biosynthetic process;GO:0019375 galactolipid biosynthetic process;GO:0046476 glycosylceramide biosynthetic process	GO:0005794 Golgi apparatus;GO:0012505 endomembrane system;GO:0016021 integral component of membrane	GO:0047275 glucosaminylgalactosylglucosylceramide beta-galactosyltransferase activity;GO:0008499 UDP-galactose:beta-N-acetylglucosamine beta-1,3-galactosyltransferase activity;GO:0048531 beta-1,3-galactosyltransferase activity
Tenm2	3.89764	4.18984e-05	teneurin transmembrane protein 2	GO:0098942 retrograde trans-synaptic signaling by trans-synaptic protein complex;GO:0099545 trans-synaptic signaling by trans-synaptic complex;GO:0098917 retrograde trans-synaptic signaling	GO:0098890 extrinsic component of postsynaptic membrane;GO:0099243 extrinsic component of synaptic membrane;GO:0019897 extrinsic component of plasma membrane	GO:0050839 cell adhesion molecule binding;GO:0046982 protein heterodimerization activity;GO:0042803 protein homodimerization activity
Drd1	3.92062	4.78361e-08	dopamine receptor D1	GO:0046960 sensitization;GO:0001661 conditioned taste aversion;GO:0035106 operant conditioning	GO:0044326 dendritic spine neck;GO:0044327 dendritic spine head;GO:0060170 ciliary membrane	GO:0001588 dopamine neurotransmitter receptor activity, coupled via Gs;GO:0031750 D3 dopamine receptor binding;GO:0004952 dopamine neurotransmitter receptor activity
Uba6	3.93748	1.66721e-09	ubiquitin-like modifier activating enzyme 6	GO:0021764 amygdala development;GO:0021766 hippocampus development;GO:0021761 limbic system development	GO:0005634 nucleus;GO:0043231 intracellular membrane-bounded organelle;GO:0005737 cytoplasm	GO:0019780 FAT10 activating enzyme activity;GO:0004839 ubiquitin activating enzyme activity;GO:0008641 ubiquitin-like modifier activating enzyme activity
Acad9	3.9721	2.21917e-06	acyl-Coenzyme A dehydrogenase family, member 9	GO:0051791 medium-chain fatty acid metabolic process;GO:0010257 NADH dehydrogenase complex assembly;GO:0032981 mitochondrial respiratory chain complex I assembly	GO:0005743 mitochondrial inner membrane;GO:0019866 organelle inner membrane;GO:0031966 mitochondrial membrane	GO:0070991 medium-chain-acyl-CoA dehydrogenase activity;GO:0017099 very-long-chain-acyl-CoA dehydrogenase activity;GO:0004466 long-chain-acyl-CoA dehydrogenase activity
Gm6104	3.97423	8.70453e-05	high mobility group box 3 pseudogene
2210418O10Rik	3.98442	5.94116e-06	RIKEN cDNA 2210418O10 gene	GO:0008150 biological_process	GO:0005575 cellular_component	GO:0003674 molecular_function
Nicn1	4.01531	4.75817e-10	nicolin 1	GO:0018095 protein polyglutamylation;GO:0018200 peptidyl-glutamic acid modification;GO:0018193 peptidyl-amino acid modification	GO:0005874 microtubule;GO:0099513 polymeric cytoskeletal fiber;GO:0099512 supramolecular fiber	GO:0003674 molecular_function
Gm5742	4.06693	6.99323e-06	thymidine kinase 1 pseudogene
Sun1	4.09271	2.38814e-10	Sad1 and UNC84 domain containing 1	GO:0043578 nuclear matrix organization;GO:0090292 nuclear matrix anchoring at nuclear membrane;GO:0021817 nucleokinesis involved in cell motility in cerebral cortex radial glia guided migration	GO:0034992 microtubule organizing center attachment site;GO:0034993 meiotic nuclear membrane microtubule tethering complex;GO:0106083 nuclear membrane protein complex	GO:0005521 lamin binding;GO:0043495 protein membrane anchor;GO:0005515 protein binding
Gin1	4.1188	1.03506e-09	gypsy retrotransposon integrase 1	GO:0015074 DNA integration;GO:0006259 DNA metabolic process;GO:0090304 nucleic acid metabolic process		GO:0003676 nucleic acid binding;GO:1901363 heterocyclic compound binding;GO:0097159 organic cyclic compound binding
Ago2	4.2772	0.00202485	argonaute RISC catalytic subunit 2	GO:0045975 positive regulation of translation, ncRNA-mediated;GO:0090625 mRNA cleavage involved in gene silencing by siRNA;GO:0035087 siRNA loading onto RISC involved in RNA interference	GO:0005845 mRNA cap binding complex;GO:0034518 RNA cap binding complex;GO:0070578 RISC-loading complex	GO:0070551 endoribonuclease activity, cleaving siRNA-paired mRNA;GO:0098808 mRNA cap binding;GO:0090624 endoribonuclease activity, cleaving miRNA-paired mRNA
Tmem184c	4.33005	4.7605e-13	transmembrane protein 184C	GO:0006810 transport;GO:0051234 establishment of localization;GO:0051179 localization	GO:0016021 integral component of membrane;GO:0031224 intrinsic component of membrane;GO:0044425 membrane part	GO:0005215 transporter activity;GO:0003674 molecular_function
Myh6	4.34378	6.03271e-12	myosin, heavy polypeptide 6, cardiac muscle, alpha	GO:0007522 visceral muscle development;GO:0055009 atrial cardiac muscle tissue morphogenesis;GO:0003228 atrial cardiac muscle tissue development	GO:0005859 muscle myosin complex;GO:0016460 myosin II complex;GO:0032982 myosin filament	GO:0030899 calcium-dependent ATPase activity;GO:0030898 actin-dependent ATPase activity;GO:0000146 microfilament motor activity
Plcb3	4.6691	2.17067e-09	phospholipase C, beta 3	GO:0031161 phosphatidylinositol catabolic process;GO:0032957 inositol trisphosphate metabolic process;GO:0046475 glycerophospholipid catabolic process	GO:0099524 postsynaptic cytosol;GO:0099522 region of cytosol;GO:0042383 sarcolemma	GO:0004435 phosphatidylinositol phospholipase C activity;GO:0004629 phospholipase C activity;GO:0008081 phosphoric diester hydrolase activity
Gm14279	5.46542	6.94494e-11	predicted gene 14279
Glp1r	5.63127	1.52771e-10	glucagon-like peptide 1 receptor	GO:1990911 response to psychosocial stress;GO:0045823 positive regulation of heart contraction;GO:0045777 positive regulation of blood pressure	GO:0005887 integral component of plasma membrane;GO:0031226 intrinsic component of plasma membrane;GO:0044459 plasma membrane part	GO:0044508 glucagon-like peptide 1 receptor activity;GO:0004967 glucagon receptor activity;GO:0017046 peptide hormone binding
Gm14587	5.96331	7.31543e-13	None	None	None	None
Lhpp	6.63452	1.04628e-13	phospholysine phosphohistidine inorganic pyrophosphate phosphatase	GO:0006470 protein dephosphorylation;GO:0016311 dephosphorylation;GO:0006796 phosphate-containing compound metabolic process	GO:0016607 nuclear speck;GO:0016604 nuclear body;GO:0044451 nucleoplasm part	GO:0101006 protein histidine phosphatase activity;GO:0004427 inorganic diphosphatase activity;GO:0004721 phosphoprotein phosphatase activity
Ren1	12.8999	2.42515e-21	renin 1 structural	GO:0002018 renin-angiotensin regulation of aldosterone production;GO:0002003 angiotensin maturation;GO:0008065 establishment of blood-nerve barrier	GO:0045177 apical part of cell;GO:0005615 extracellular space;GO:0044421 extracellular region part	GO:0005159 insulin-like growth factor receptor binding;GO:0004190 aspartic-type endopeptidase activity;GO:0070001 aspartic-type peptidase activity

## Sheet: S_Table_02
Supplementary Table 2: Transcription factor genes differentially expressed between wild type renin cells and Reninnull cells
Gene	log2FoldChange	Adjusted P value	Description	Biological Process (GO)	Cellular Component (GO)	Molecular Function (GO)
9130023H24Rik	-7.23026	0.000129509	RIKEN cDNA 9130023H24 gene
Zfp317	-7.10775	1.66253e-05	zinc finger protein 317	GO:0006357 regulation of transcription by RNA polymerase II;GO:0006366 transcription by RNA polymerase II;GO:0006355 regulation of transcription, DNA-templated	GO:0005634 nucleus;GO:0043231 intracellular membrane-bounded organelle;GO:0043227 membrane-bounded organelle	GO:0000978 RNA polymerase II proximal promoter sequence-specific DNA binding;GO:0000987 proximal promoter sequence-specific DNA binding;GO:0000981 DNA-binding transcription factor activity, RNA polymerase II-specific
Ddit3	-6.756	5.18895e-09	DNA-damage inducible transcript 3	GO:0034263 positive regulation of autophagy in response to ER overload;GO:1990442 intrinsic apoptotic signaling pathway in response to nitrosative stress;GO:2000016 negative regulation of determination of dorsal identity	GO:1990622 CHOP-ATF3 complex;GO:1990617 CHOP-ATF4 complex;GO:0036488 CHOP-C/EBP complex	GO:0008140 cAMP response element binding protein binding;GO:0043522 leucine zipper domain binding;GO:0030275 LRR domain binding
Zfp641	-5.95912	0.0335223	zinc finger protein 641	GO:0006357 regulation of transcription by RNA polymerase II;GO:0006366 transcription by RNA polymerase II;GO:0006355 regulation of transcription, DNA-templated	GO:0005654 nucleoplasm;GO:0005829 cytosol;GO:0031981 nuclear lumen	GO:0000978 RNA polymerase II proximal promoter sequence-specific DNA binding;GO:0000987 proximal promoter sequence-specific DNA binding;GO:0000981 DNA-binding transcription factor activity, RNA polymerase II-specific
Znfx1	-5.61351	0.000708943	zinc finger, NFX1-type containing 1	GO:0031048 chromatin silencing by small RNA;GO:0006342 chromatin silencing;GO:0045814 negative regulation of gene expression, epigenetic	GO:0031380 nuclear RNA-directed RNA polymerase complex;GO:0031379 RNA-directed RNA polymerase complex;GO:0030880 RNA polymerase complex	GO:0008270 zinc ion binding;GO:0046914 transition metal ion binding;GO:0003723 RNA binding
Aebp2	-5.36492	0.0433129	AE binding protein 2	GO:0006325 chromatin organization;GO:0000122 negative regulation of transcription by RNA polymerase II;GO:0051276 chromosome organization	GO:0035098 ESC/E(Z) complex;GO:0031519 PcG protein complex;GO:0035097 histone methyltransferase complex	GO:0001227 DNA-binding transcription repressor activity, RNA polymerase II-specific;GO:0000978 RNA polymerase II proximal promoter sequence-specific DNA binding;GO:0000987 proximal promoter sequence-specific DNA binding
Cux1	-5.31476	5.33833e-11	cut-like homeobox 1	GO:0006891 intra-Golgi vesicle-mediated transport;GO:0042491 inner ear auditory receptor cell differentiation;GO:0050775 positive regulation of dendrite morphogenesis	GO:0030173 integral component of Golgi membrane;GO:0031228 intrinsic component of Golgi membrane;GO:0031301 integral component of organelle membrane	GO:0003682 chromatin binding;GO:0000978 RNA polymerase II proximal promoter sequence-specific DNA binding;GO:0000987 proximal promoter sequence-specific DNA binding
Snai2	-4.86986	0.0116392	snail family zinc finger 2	GO:0035921 desmosome disassembly;GO:0070563 negative regulation of vitamin D receptor signaling pathway;GO:0006933 negative regulation of cell adhesion involved in substrate-bound cell migration	GO:0000785 chromatin;GO:0044427 chromosomal part;GO:0005694 chromosome	GO:0070888 E-box binding;GO:0001227 DNA-binding transcription repressor activity, RNA polymerase II-specific;GO:0003682 chromatin binding
Klf10	-4.57857	7.51844e-05	Kruppel-like factor 10	GO:0045672 positive regulation of osteoclast differentiation;GO:0035019 somatic stem cell population maintenance;GO:0002763 positive regulation of myeloid leukocyte differentiation	GO:0005634 nucleus;GO:0043231 intracellular membrane-bounded organelle;GO:0043227 membrane-bounded organelle	GO:0001046 core promoter sequence-specific DNA binding;GO:0001047 core promoter binding;GO:0001228 DNA-binding transcription activator activity, RNA polymerase II-specific
Foxp2	-4.56677	0.0340539	forkhead box P2	GO:0060501 positive regulation of epithelial cell proliferation involved in lung morphogenesis;GO:0042297 vocal learning;GO:0098596 imitative learning	GO:0005634 nucleus;GO:0043231 intracellular membrane-bounded organelle;GO:0043227 membrane-bounded organelle	GO:0001227 DNA-binding transcription repressor activity, RNA polymerase II-specific;GO:0000978 RNA polymerase II proximal promoter sequence-specific DNA binding;GO:0000987 proximal promoter sequence-specific DNA binding
Zfp36l2	-4.41915	0.000157676	zinc finger protein 36, C3H type-like 2	GO:0097011 cellular response to granulocyte macrophage colony-stimulating factor stimulus;GO:0097012 response to granulocyte macrophage colony-stimulating factor;GO:0061158 3'-UTR-mediated mRNA destabilization	GO:0005634 nucleus;GO:0043231 intracellular membrane-bounded organelle;GO:0005737 cytoplasm	GO:0017091 AU-rich element binding;GO:0035925 mRNA 3'-UTR AU-rich region binding;GO:0003730 mRNA 3'-UTR binding
Tead1	-4.32448	0.0394828	TEA domain family member 1	GO:0014883 transition between fast and slow fiber;GO:1902459 positive regulation of stem cell population maintenance;GO:0014733 regulation of skeletal muscle adaptation	GO:0005667 transcription factor complex;GO:0005654 nucleoplasm;GO:0031981 nuclear lumen	GO:0001228 DNA-binding transcription activator activity, RNA polymerase II-specific;GO:0000978 RNA polymerase II proximal promoter sequence-specific DNA binding;GO:0000987 proximal promoter sequence-specific DNA binding
Bclaf1	-3.69592	0.0095345	BCL2-associated transcription factor 1	GO:2000144 positive regulation of DNA-templated transcription, initiation;GO:2000142 regulation of DNA-templated transcription, initiation;GO:0043620 regulation of DNA-templated transcription in response to stress	GO:0016592 mediator complex;GO:0016607 nuclear speck;GO:0016604 nuclear body	GO:0003712 transcription coregulator activity;GO:0140110 transcription regulator activity;GO:0003677 DNA binding
Zeb2	-3.38785	0.0409154	zinc finger E-box binding homeobox 2	GO:1902748 positive regulation of lens fiber cell differentiation;GO:0097324 melanocyte migration;GO:1903056 regulation of melanosome organization	GO:0000785 chromatin;GO:0005730 nucleolus;GO:0044427 chromosomal part	GO:0070412 R-SMAD binding;GO:0046332 SMAD binding;GO:0001227 DNA-binding transcription repressor activity, RNA polymerase II-specific
Tmf1	-3.16255	0.00450759	TATA element modulatory factor 1	GO:2000845 positive regulation of testosterone secretion;GO:0035936 testosterone secretion;GO:2000843 regulation of testosterone secretion	GO:0005794 Golgi apparatus;GO:0005783 endoplasmic reticulum;GO:0012505 endomembrane system	GO:0050681 androgen receptor binding;GO:0030374 nuclear receptor transcription coactivator activity;GO:0035258 steroid hormone receptor binding
Gatad1	-3.10859	0.0156203	GATA zinc finger domain containing 1	GO:0006338 chromatin remodeling;GO:0006325 chromatin organization;GO:0051276 chromosome organization	GO:0005654 nucleoplasm;GO:0031981 nuclear lumen;GO:0070013 intracellular organelle lumen	GO:0008270 zinc ion binding;GO:0046914 transition metal ion binding;GO:0043565 sequence-specific DNA binding
Klf2	-2.50288	0.00473733	Kruppel-like factor 2 (lung)	GO:0097532 stress response to acid chemical;GO:0097533 cellular stress response to acid chemical;GO:0071499 cellular response to laminar fluid shear stress	GO:0000785 chromatin;GO:0044427 chromosomal part;GO:0005694 chromosome	GO:0000978 RNA polymerase II proximal promoter sequence-specific DNA binding;GO:0000987 proximal promoter sequence-specific DNA binding;GO:0000981 DNA-binding transcription factor activity, RNA polymerase II-specific
Hmgb1	-2.11669	0.0170003	high mobility group box 1	GO:0045819 positive regulation of glycogen catabolic process;GO:0002270 plasmacytoid dendritic cell activation;GO:2000819 regulation of nucleotide-excision repair	GO:0005769 early endosome;GO:0005768 endosome;GO:0005694 chromosome	GO:0000401 open form four-way junction DNA binding;GO:0000402 crossed form four-way junction DNA binding;GO:0003681 bent DNA binding
Son	-1.9153	0.0112189	Son DNA binding protein	GO:0000281 mitotic cytokinesis;GO:0061640 cytoskeleton-dependent cytokinesis;GO:0048024 regulation of mRNA splicing, via spliceosome	GO:0016607 nuclear speck;GO:0016604 nuclear body;GO:0044451 nucleoplasm part	GO:0050733 RS domain binding;GO:0019904 protein domain specific binding;GO:0003723 RNA binding
Pura	-1.90172	0.00742296	purine rich element binding protein A	GO:0098961 dendritic transport of ribonucleoprotein complex;GO:0098963 dendritic transport of messenger ribonucleoprotein complex;GO:0098935 dendritic transport	GO:0014069 postsynaptic density;GO:0032279 asymmetric synapse;GO:0098984 neuron to neuron synapse	GO:0032422 purine-rich negative regulatory element binding;GO:0003691 double-stranded telomeric DNA binding;GO:0000900 translation repressor activity, mRNA regulatory element binding
Zfp729a	-1.72427	0.000756223	zinc finger protein 729a	GO:0006357 regulation of transcription by RNA polymerase II;GO:0006366 transcription by RNA polymerase II;GO:0006355 regulation of transcription, DNA-templated	GO:0005634 nucleus;GO:0043231 intracellular membrane-bounded organelle;GO:0043227 membrane-bounded organelle	GO:0001228 DNA-binding transcription activator activity, RNA polymerase II-specific;GO:0000978 RNA polymerase II proximal promoter sequence-specific DNA binding;GO:0000987 proximal promoter sequence-specific DNA binding
Zfp661	1.6259	0.0128816	zinc finger protein 661	GO:0006357 regulation of transcription by RNA polymerase II;GO:0006366 transcription by RNA polymerase II;GO:0006355 regulation of transcription, DNA-templated	GO:0005634 nucleus;GO:0043231 intracellular membrane-bounded organelle;GO:0043227 membrane-bounded organelle	GO:0000978 RNA polymerase II proximal promoter sequence-specific DNA binding;GO:0000987 proximal promoter sequence-specific DNA binding;GO:0000981 DNA-binding transcription factor activity, RNA polymerase II-specific
Zfp738	1.78662	0.018248	zinc finger protein 738	GO:0006357 regulation of transcription by RNA polymerase II;GO:0006366 transcription by RNA polymerase II;GO:0006355 regulation of transcription, DNA-templated	GO:0005634 nucleus;GO:0043231 intracellular membrane-bounded organelle;GO:0043227 membrane-bounded organelle	GO:0001228 DNA-binding transcription activator activity, RNA polymerase II-specific;GO:0000978 RNA polymerase II proximal promoter sequence-specific DNA binding;GO:0000987 proximal promoter sequence-specific DNA binding
Hmgxb4	1.88633	1.29903e-11	HMG box domain containing 4	(Human)GO:0008333 endosome to lysosome transport;GO:0007041 lysosomal transport;GO:0007034 vacuolar transport	GO:0016589 NURF complex;GO:0031010 ISWI-type complex;GO:0070603 SWI/SNF superfamily-type complex	GO:0042802 identical protein binding;GO:0005515 protein binding;GO:0005488 binding
Zfp979	2.48921	0.00121014	zinc finger protein 979	GO:0006357 regulation of transcription by RNA polymerase II;GO:0006366 transcription by RNA polymerase II;GO:0006355 regulation of transcription, DNA-templated	GO:0005634 nucleus;GO:0043231 intracellular membrane-bounded organelle;GO:0043227 membrane-bounded organelle	GO:0000978 RNA polymerase II proximal promoter sequence-specific DNA binding;GO:0000987 proximal promoter sequence-specific DNA binding;GO:0000981 DNA-binding transcription factor activity, RNA polymerase II-specific
Zfp952	2.96458	0.000126718	zinc finger protein 952	GO:0000122 negative regulation of transcription by RNA polymerase II;GO:0045892 negative regulation of transcription, DNA-templated;GO:1903507 negative regulation of nucleic acid-templated transcription		GO:0001227 DNA-binding transcription repressor activity, RNA polymerase II-specific;GO:0000981 DNA-binding transcription factor activity, RNA polymerase II-specific;GO:0003700 DNA-binding transcription factor activity
Atf1	3.03046	0.00472929	activating transcription factor 1	GO:0045740 positive regulation of DNA replication;GO:0006275 regulation of DNA replication;GO:0006260 DNA replication	GO:1990590 ATF1-ATF4 transcription factor complex;GO:1990589 ATF4-CREB1 transcription factor complex;GO:0090575 RNA polymerase II transcription factor complex	GO:0046982 protein heterodimerization activity;GO:0001228 DNA-binding transcription activator activity, RNA polymerase II-specific;GO:0046983 protein dimerization activity
Zfp148	3.07002	0.00354257	zinc finger protein 148	GO:0007276 gamete generation;GO:0048609 multicellular organismal reproductive process;GO:0000122 negative regulation of transcription by RNA polymerase II	GO:0005794 Golgi apparatus;GO:0005654 nucleoplasm;GO:0031981 nuclear lumen	GO:0001227 DNA-binding transcription repressor activity, RNA polymerase II-specific;GO:0000978 RNA polymerase II proximal promoter sequence-specific DNA binding;GO:0000987 proximal promoter sequence-specific DNA binding
Zfp266	3.63346	3.40432e-08	zinc finger protein 266	GO:0000122 negative regulation of transcription by RNA polymerase II;GO:0045892 negative regulation of transcription, DNA-templated;GO:1903507 negative regulation of nucleic acid-templated transcription	(Human)GO:0005634 nucleus;GO:0043231 intracellular membrane-bounded organelle;GO:0043227 membrane-bounded organelle	GO:0001227 DNA-binding transcription repressor activity, RNA polymerase II-specific;GO:0000981 DNA-binding transcription factor activity, RNA polymerase II-specific;GO:0003700 DNA-binding transcription factor activity
Nfya	3.80581	2.49631e-05	nuclear transcription factor-Y alpha	GO:2000036 regulation of stem cell population maintenance;GO:2000648 positive regulation of stem cell proliferation;GO:0072091 regulation of stem cell proliferation	GO:0016602 CCAAT-binding factor complex;GO:0090575 RNA polymerase II transcription factor complex;GO:0044798 nuclear transcription factor complex	GO:0001221 transcription cofactor binding;GO:0001228 DNA-binding transcription activator activity, RNA polymerase II-specific;GO:0008134 transcription factor binding
Lyar	3.83175	1.61607e-08	Ly1 antibody reactive clone	GO:0045943 positive regulation of transcription by RNA polymerase I;GO:0006356 regulation of transcription by RNA polymerase I;GO:0048821 erythrocyte development	GO:0001750 photoreceptor outer segment;GO:0097733 photoreceptor cell cilium;GO:0097731 9+0 non-motile cilium	GO:0033613 activating transcription factor binding;GO:0008134 transcription factor binding;GO:0042802 identical protein binding
Peg3	3.84739	0.000547772	paternally expressed 3	GO:0000122 negative regulation of transcription by RNA polymerase II;GO:0045944 positive regulation of transcription by RNA polymerase II;GO:0045892 negative regulation of transcription, DNA-templated	GO:0005776 autophagosome;GO:0005773 vacuole;GO:0005634 nucleus	GO:0001227 DNA-binding transcription repressor activity, RNA polymerase II-specific;GO:0000981 DNA-binding transcription factor activity, RNA polymerase II-specific;GO:0003700 DNA-binding transcription factor activity
2210418O10Rik	3.98442	5.94116e-06	RIKEN cDNA 2210418O10 gene	GO:0008150 biological_process	GO:0005575 cellular_component	GO:0003674 molecular_function

## Sheet: S_Table_03
Supplementary Table 3: Secreted protein genes differentially expressed between wild type renin cells and Reninnull cells
Gene	log2FoldChange	Adjusted P value	Description	Biological Process (GO)	Cellular Component (GO)	Molecular Function (GO)
Spp1	-9.98451	3.14229e-05	secreted phosphoprotein 1	GO:2000866 positive regulation of estradiol secretion;GO:0035938 estradiol secretion;GO:2000864 regulation of estradiol secretion	GO:0045177 apical part of cell;GO:0048471 perinuclear region of cytoplasm;GO:0005794 Golgi apparatus	GO:0050840 extracellular matrix binding;GO:0005178 integrin binding;GO:0005125 cytokine activity
Crispld2	-8.14652	6.84325e-15	cysteine-rich secretory protein LCCL domain containing 2	GO:0060325 face morphogenesis;GO:0060323 head morphogenesis;GO:0060324 face development	GO:0030133 transport vesicle;GO:0031012 extracellular matrix;GO:0031410 cytoplasmic vesicle	GO:0008201 heparin binding;GO:0005539 glycosaminoglycan binding;GO:1901681 sulfur compound binding
Col4a3	-8.06736	1.34449e-07	collagen, type IV, alpha 3	GO:1905563 negative regulation of vascular endothelial cell proliferation;GO:0032836 glomerular basement membrane development;GO:0038063 collagen-activated tyrosine kinase receptor signaling pathway	GO:0005587 collagen type IV trimer;GO:0098642 network-forming collagen trimer;GO:0098645 collagen network	GO:0030020 extracellular matrix structural constituent conferring tensile strength;GO:0005178 integrin binding;GO:0005201 extracellular matrix structural constituent
Cp	-8.0143	7.56177e-09	ceruloplasmin	GO:0006825 copper ion transport;GO:0046688 response to copper ion;GO:0006826 iron ion transport	GO:0046658 anchored component of plasma membrane;GO:0031225 anchored component of membrane;GO:0031226 intrinsic component of plasma membrane	GO:0004322 ferroxidase activity;GO:0016724 oxidoreductase activity, oxidizing metal ions, oxygen as acceptor;GO:0016722 oxidoreductase activity, oxidizing metal ions
Il6	-7.68159	1.25853e-06	interleukin 6	GO:0002384 hepatic immune response;GO:0032625 interleukin-21 production;GO:2000660 negative regulation of interleukin-1-mediated signaling pathway	GO:0005896 interleukin-6 receptor complex;GO:0098802 plasma membrane receptor complex;GO:0043235 receptor complex	GO:0005138 interleukin-6 receptor binding;GO:0008083 growth factor activity;GO:0070851 growth factor receptor binding
Col3a1	-7.59433	2.22076e-13	collagen, type III, alpha 1	GO:0060414 aorta smooth muscle tissue morphogenesis;GO:2001223 negative regulation of neuron migration;GO:0018149 peptide cross-linking	GO:0005586 collagen type III trimer;GO:0005583 fibrillar collagen trimer;GO:0098643 banded collagen fibril	GO:0048407 platelet-derived growth factor binding;GO:0030020 extracellular matrix structural constituent conferring tensile strength;GO:0046332 SMAD binding
Col6a5	-7.46642	0.0223575	collagen, type VI, alpha 5	GO:0007155 cell adhesion;GO:0022610 biological adhesion;GO:0008150 biological_process	GO:0005581 collagen trimer;GO:0062023 collagen-containing extracellular matrix;GO:0031012 extracellular matrix	GO:0030020 extracellular matrix structural constituent conferring tensile strength;GO:0005201 extracellular matrix structural constituent;GO:0005198 structural molecule activity
Enpp2	-7.40086	0.00888501	ectonucleotide pyrophosphatase/phosphodiesterase 2	GO:2000394 positive regulation of lamellipodium morphogenesis;GO:0044849 estrous cycle;GO:2000392 regulation of lamellipodium morphogenesis	GO:0005794 Golgi apparatus;GO:0005887 integral component of plasma membrane;GO:0031226 intrinsic component of plasma membrane	GO:0047391 alkylglycerophosphoethanolamine phosphodiesterase activity;GO:0004528 phosphodiesterase I activity;GO:0004551 nucleotide diphosphatase activity
Ltbp4	-7.28735	1.43107e-05	latent transforming growth factor beta binding protein 4	GO:0048251 elastic fiber assembly;GO:0085029 extracellular matrix assembly;GO:0007179 transforming growth factor beta receptor signaling pathway	GO:0001527 microfibril;GO:0044420 extracellular matrix component;GO:0062023 collagen-containing extracellular matrix	GO:0050431 transforming growth factor beta binding;GO:0019955 cytokine binding;GO:0019838 growth factor binding
Spink1	-7.102	0.0269923	serine peptidase inhibitor, Kazal type 1	GO:0010751 negative regulation of nitric oxide mediated signal transduction;GO:1900003 regulation of serine-type endopeptidase activity;GO:1900004 negative regulation of serine-type endopeptidase activity	GO:0005615 extracellular space;GO:0044421 extracellular region part;GO:0005576 extracellular region	GO:0004867 serine-type endopeptidase inhibitor activity;GO:0004866 endopeptidase inhibitor activity;GO:0030414 peptidase inhibitor activity
Wfdc2	-6.83863	0.0024505	WAP four-disulfide core domain 2	GO:0019731 antibacterial humoral response;GO:0019730 antimicrobial humoral response;GO:0010466 negative regulation of peptidase activity	GO:0005615 extracellular space;GO:0044421 extracellular region part;GO:0005576 extracellular region	GO:0019828 aspartic-type endopeptidase inhibitor activity;GO:0004869 cysteine-type endopeptidase inhibitor activity;GO:0004867 serine-type endopeptidase inhibitor activity
Itih4	-6.70641	0.0220264	inter alpha-trypsin inhibitor, heavy chain 4	GO:0030212 hyaluronan metabolic process;GO:0006953 acute-phase response;GO:1903510 mucopolysaccharide metabolic process	GO:0062023 collagen-containing extracellular matrix;GO:0031012 extracellular matrix;GO:0044421 extracellular region part	GO:0005540 hyaluronic acid binding;GO:0004867 serine-type endopeptidase inhibitor activity;GO:0004866 endopeptidase inhibitor activity
Sod3	-6.35102	0.00384073	superoxide dismutase 3, extracellular	GO:0019430 removal of superoxide radicals;GO:0071450 cellular response to oxygen radical;GO:0071451 cellular response to superoxide	GO:0005796 Golgi lumen;GO:0062023 collagen-containing extracellular matrix;GO:0031012 extracellular matrix	GO:0004784 superoxide dismutase activity;GO:0016721 oxidoreductase activity, acting on superoxide radicals as acceptor;GO:0005507 copper ion binding
Efemp1	-6.18265	0.000910917	epidermal growth factor-containing fibulin-like extracellular matrix protein 1	GO:1903975 regulation of glial cell migration;GO:0032331 negative regulation of chondrocyte differentiation;GO:0061037 negative regulation of cartilage development	GO:0005604 basement membrane;GO:0062023 collagen-containing extracellular matrix;GO:0031012 extracellular matrix	GO:0005006 epidermal growth factor-activated receptor activity;GO:0005154 epidermal growth factor receptor binding;GO:0004714 transmembrane receptor protein tyrosine kinase activity
Cxcl12	-6.11277	9.59296e-07	chemokine (C-X-C motif) ligand 12	GO:1903237 negative regulation of leukocyte tethering or rolling;GO:0038146 chemokine (C-X-C motif) ligand 12 signaling pathway;GO:2000669 negative regulation of dendritic cell apoptotic process	GO:0009897 external side of plasma membrane;GO:0098552 side of membrane;GO:0009986 cell surface	GO:0045236 CXCR chemokine receptor binding;GO:0008009 chemokine activity;GO:0042379 chemokine receptor binding
Col1a1	-6.10639	3.03277e-11	collagen, type I, alpha 1	GO:0001957 intramembranous ossification;GO:0036072 direct ossification;GO:0060346 bone trabecula formation	GO:0005584 collagen type I trimer;GO:0005583 fibrillar collagen trimer;GO:0098643 banded collagen fibril	GO:0048407 platelet-derived growth factor binding;GO:0030020 extracellular matrix structural constituent conferring tensile strength;GO:0019838 growth factor binding
Metrnl	-5.96842	0.0263741	meteorin, glial cell differentiation regulator-like	GO:0090336 positive regulation of brown fat cell differentiation;GO:0014850 response to muscle activity;GO:0090335 regulation of brown fat cell differentiation	GO:0005615 extracellular space;GO:0044421 extracellular region part;GO:0005576 extracellular region	GO:0005179 hormone activity;GO:0048018 receptor ligand activity;GO:0030545 receptor regulator activity
Fn1	-5.83525	1.99644e-10	fibronectin 1	GO:1904235 regulation of substrate-dependent cell migration, cell attachment to substrate;GO:1904237 positive regulation of substrate-dependent cell migration, cell attachment to substrate;GO:0007161 calcium-independent cell-matrix adhesion	GO:0005577 fibrinogen complex;GO:0005793 endoplasmic reticulum-Golgi intermediate compartment;GO:0070062 extracellular exosome	GO:0045340 mercury ion binding;GO:0097718 disordered domain specific binding;GO:0043394 proteoglycan binding
Scube3	-5.77082	0.0308743	signal peptide, CUB domain, EGF-like 3	GO:0045880 positive regulation of smoothened signaling pathway;GO:0008589 regulation of smoothened signaling pathway;GO:0007224 smoothened signaling pathway	GO:0009986 cell surface;GO:0005615 extracellular space;GO:0044421 extracellular region part	GO:0005509 calcium ion binding;GO:0042802 identical protein binding;GO:0046872 metal ion binding
Nid1	-5.7129	0.000341098	nidogen 1	GO:0032836 glomerular basement membrane development;GO:0032835 glomerulus development;GO:0010811 positive regulation of cell-substrate adhesion	GO:0005604 basement membrane;GO:0062023 collagen-containing extracellular matrix;GO:0031012 extracellular matrix	GO:0043237 laminin-1 binding;GO:0043236 laminin binding;GO:0043394 proteoglycan binding
Cpq	-5.64771	7.36119e-07	carboxypeptidase Q	GO:0006590 thyroid hormone generation;GO:0043171 peptide catabolic process;GO:0042403 thyroid hormone metabolic process	GO:0000323 lytic vacuole;GO:0005764 lysosome;GO:0005773 vacuole	GO:0070573 metallodipeptidase activity;GO:0016805 dipeptidase activity;GO:0004180 carboxypeptidase activity
C1qtnf2	-5.27183	0.0318259	C1q and tumor necrosis factor related protein 2	GO:0045725 positive regulation of glycogen biosynthetic process;GO:0070875 positive regulation of glycogen metabolic process;GO:0046321 positive regulation of fatty acid oxidation	GO:0005581 collagen trimer;GO:0005615 extracellular space;GO:0044421 extracellular region part	GO:0005102 signaling receptor binding;GO:0042802 identical protein binding;GO:0005515 protein binding
Btc	-5.23695	0.00190515	betacellulin, epidermal growth factor family member	GO:0045741 positive regulation of epidermal growth factor-activated receptor activity;GO:0035810 positive regulation of urine volume;GO:0035809 regulation of urine volume	GO:0005615 extracellular space;GO:0044421 extracellular region part;GO:0005576 extracellular region	GO:0005154 epidermal growth factor receptor binding;GO:0008083 growth factor activity;GO:0070851 growth factor receptor binding
Aspn	-5.11626	0.0267075	asporin	GO:0070171 negative regulation of tooth mineralization;GO:0042483 negative regulation of odontogenesis;GO:0070170 regulation of tooth mineralization	GO:0062023 collagen-containing extracellular matrix;GO:0031012 extracellular matrix;GO:0005615 extracellular space	GO:0030021 extracellular matrix structural constituent conferring compression resistance;GO:0005518 collagen binding;GO:0005201 extracellular matrix structural constituent
Anxa2	-5.0728	6.09337e-08	annexin A2	GO:0044111 development involved in symbiotic interaction;GO:0044115 development of symbiont involved in interaction with host;GO:0044145 modulation of development of symbiont involved in interaction with host	GO:1990665 AnxA2-p11 complex;GO:1990667 PCSK9-AnxA2 complex;GO:0035749 myelin sheath adaxonal region	GO:0044730 bone sialoprotein binding;GO:0019834 phospholipase A2 inhibitor activity;GO:0004859 phospholipase inhibitor activity
Bcap31	-4.87053	0.0235495	B cell receptor associated protein 31	GO:1904154 positive regulation of retrograde protein transport, ER to cytosol;GO:1903071 positive regulation of ER-associated ubiquitin-dependent protein catabolic process;GO:0070973 protein localization to endoplasmic reticulum exit site	GO:0032580 Golgi cisterna membrane;GO:0044233 Mitochondria-associated ER Membrane;GO:0097038 perinuclear endoplasmic reticulum	GO:0042288 MHC class I protein binding;GO:0042287 MHC protein binding;GO:0044877 protein-containing complex binding
Sdc4	-4.75657	6.76655e-12	syndecan 4	GO:1903553 positive regulation of extracellular exosome assembly;GO:1903551 regulation of extracellular exosome assembly;GO:0071971 extracellular exosome assembly	GO:0043034 costamere;GO:0005796 Golgi lumen;GO:0005925 focal adhesion	GO:0070053 thrombospondin receptor activity;GO:0001968 fibronectin binding;GO:0005080 protein kinase C binding
B4galt1	-4.75021	1.22102e-05	UDP-Gal:betaGlcNAc beta 1,4- galactosyltransferase, polypeptide 1	GO:0005988 lactose metabolic process;GO:0005989 lactose biosynthetic process;GO:0046351 disaccharide biosynthetic process	GO:0000138 Golgi trans cisterna;GO:0030057 desmosome;GO:0031985 Golgi cisterna	GO:0098638 laminin binding involved in cell-matrix adhesion;GO:0004461 lactose synthase activity;GO:0003831 beta-N-acetylglucosaminylglycopeptide beta-1,4-galactosyltransferase activity
Igfbp4	-4.71499	0.00067466	insulin-like growth factor binding protein 4	GO:0043568 positive regulation of insulin-like growth factor receptor signaling pathway;GO:0043567 regulation of insulin-like growth factor receptor signaling pathway;GO:0044342 type B pancreatic cell proliferation	GO:0005615 extracellular space;GO:0044421 extracellular region part;GO:0005576 extracellular region	GO:0031995 insulin-like growth factor II binding;GO:0031994 insulin-like growth factor I binding;GO:0005520 insulin-like growth factor binding
Ogn	-4.61407	0.00607374	osteoglycin	(Human)GO:0042340 keratan sulfate catabolic process;GO:0018146 keratan sulfate biosynthetic process;GO:0042339 keratan sulfate metabolic process	GO:0062023 collagen-containing extracellular matrix;GO:0031012 extracellular matrix;GO:0005615 extracellular space	GO:0030021 extracellular matrix structural constituent conferring compression resistance;GO:0008083 growth factor activity;GO:0005201 extracellular matrix structural constituent
Eln	-4.57979	0.00242643	elastin	GO:0030038 contractile actin filament bundle assembly;GO:0043149 stress fiber assembly;GO:0051017 actin filament bundle assembly	GO:0071953 elastic fiber;GO:0044420 extracellular matrix component;GO:0062023 collagen-containing extracellular matrix	GO:0030023 extracellular matrix constituent conferring elasticity;GO:0097493 structural molecule activity conferring elasticity;GO:0050840 extracellular matrix binding
Calu	-4.4664	0.000100592	calumenin	(Human)GO:0043687 post-translational protein modification;GO:0006464 cellular protein modification process;GO:0036211 protein modification process	GO:0016529 sarcoplasmic reticulum;GO:0016528 sarcoplasm;GO:0005788 endoplasmic reticulum lumen	GO:0004857 enzyme inhibitor activity;GO:0005509 calcium ion binding;GO:0030234 enzyme regulator activity
Cst3	-4.35835	0.00131811	cystatin C	GO:0060310 regulation of elastin catabolic process;GO:0060311 negative regulation of elastin catabolic process;GO:0060309 elastin catabolic process	GO:0005771 multivesicular body;GO:0005604 basement membrane;GO:0005770 late endosome	GO:0001540 amyloid-beta binding;GO:0004869 cysteine-type endopeptidase inhibitor activity;GO:0002020 protease binding
Tcn2	-4.0059	0.00640649	transcobalamin 2	GO:0015889 cobalamin transport;GO:0006824 cobalt ion transport;GO:0051180 vitamin transport	GO:0005615 extracellular space;GO:0044421 extracellular region part;GO:0005576 extracellular region	GO:0031419 cobalamin binding;GO:0019842 vitamin binding;GO:0046906 tetrapyrrole binding
Ctf2	-3.80482	0.0241336	cardiotrophin 2	GO:0042531 positive regulation of tyrosine phosphorylation of STAT protein;GO:0042509 regulation of tyrosine phosphorylation of STAT protein;GO:0007260 tyrosine phosphorylation of STAT protein	GO:0005615 extracellular space;GO:0044421 extracellular region part;GO:0005576 extracellular region	GO:0005146 leukemia inhibitory factor receptor binding;GO:0005127 ciliary neurotrophic factor receptor binding;GO:0005125 cytokine activity
Angpt2	-3.80432	2.12035e-05	angiopoietin 2	GO:0050928 negative regulation of positive chemotaxis;GO:0048014 Tie signaling pathway;GO:0072012 glomerulus vasculature development	GO:0062023 collagen-containing extracellular matrix;GO:0031012 extracellular matrix;GO:0005615 extracellular space	GO:0048019 receptor antagonist activity;GO:0005172 vascular endothelial growth factor receptor binding;GO:0030547 receptor inhibitor activity
Sparc	-3.74432	1.44307e-06	secreted acidic cysteine rich glycoprotein	GO:0001937 negative regulation of endothelial cell proliferation;GO:0043473 pigmentation;GO:0010595 positive regulation of endothelial cell migration	GO:0031092 platelet alpha granule membrane;GO:0031091 platelet alpha granule;GO:0016363 nuclear matrix	GO:0050840 extracellular matrix binding;GO:0005518 collagen binding;GO:0005201 extracellular matrix structural constituent
Emilin1	-3.73338	0.000672482	elastin microfibril interfacer 1	GO:1904027 negative regulation of collagen fibril organization;GO:1901203 positive regulation of extracellular matrix assembly;GO:1904026 regulation of collagen fibril organization	GO:0034668 integrin alpha4-beta1 complex;GO:0098637 protein complex involved in cell-matrix adhesion;GO:1990971 EMILIN complex	GO:0098640 integrin binding involved in cell-matrix adhesion;GO:0030023 extracellular matrix constituent conferring elasticity;GO:0097493 structural molecule activity conferring elasticity
Mgp	-3.55209	0.000115014	matrix Gla protein	GO:0030500 regulation of bone mineralization;GO:0070167 regulation of biomineral tissue development;GO:0030282 bone mineralization	GO:0062023 collagen-containing extracellular matrix;GO:0031012 extracellular matrix;GO:0005783 endoplasmic reticulum	GO:0048306 calcium-dependent protein binding;GO:0005509 calcium ion binding;GO:0046872 metal ion binding
Cpe	-3.2498	1.15293e-05	carboxypeptidase E	GO:0034230 enkephalin processing;GO:0030070 insulin processing;GO:0033366 protein localization to secretory granule	GO:0031045 dense core granule;GO:0030667 secretory granule membrane;GO:0043204 perikaryon	GO:0050897 cobalt ion binding;GO:0042043 neurexin family protein binding;GO:0004181 metallocarboxypeptidase activity
Cryab	-3.11494	0.0428926	crystallin, alpha B	GO:0007021 tubulin complex assembly;GO:1905907 negative regulation of amyloid fibril formation;GO:1905906 regulation of amyloid fibril formation	GO:0097512 cardiac myofibril;GO:0031430 M band;GO:0031672 A band	GO:0005212 structural constituent of eye lens;GO:0001540 amyloid-beta binding;GO:0051082 unfolded protein binding
Col4a1	-3.00987	2.30237e-05	collagen, type IV, alpha 1	GO:0061304 retinal blood vessel morphogenesis;GO:0061299 retina vasculature morphogenesis in camera-type eye;GO:0038063 collagen-activated tyrosine kinase receptor signaling pathway	GO:0005587 collagen type IV trimer;GO:0098642 network-forming collagen trimer;GO:0098645 collagen network	GO:0048407 platelet-derived growth factor binding;GO:0030020 extracellular matrix structural constituent conferring tensile strength;GO:0019838 growth factor binding
Aebp1	-2.79847	0.000667495	AE binding protein 1	GO:1904026 regulation of collagen fibril organization;GO:1903053 regulation of extracellular matrix organization;GO:0030199 collagen fibril organization	GO:0005615 extracellular space;GO:0044421 extracellular region part;GO:0005576 extracellular region	GO:0004181 metallocarboxypeptidase activity;GO:0004180 carboxypeptidase activity;GO:0008235 metalloexopeptidase activity
App	-2.65334	0.00227274	amyloid beta (A4) precursor protein	GO:1905893 positive regulation of cellular response to thapsigargin;GO:1905896 positive regulation of cellular response to tunicamycin;GO:1905945 regulation of response to calcium ion	GO:0106003 amyloid-beta complex;GO:1990761 growth cone lamellipodium;GO:0070381 endosome to plasma membrane transport vesicle	GO:0051425 PTB domain binding;GO:0030546 receptor activator activity;GO:0050786 RAGE receptor binding
Col18a1	-2.60652	0.00265879	collagen, type XVIII, alpha 1	GO:0001886 endothelial cell morphogenesis;GO:2000353 positive regulation of endothelial cell apoptotic process;GO:1904037 positive regulation of epithelial cell apoptotic process	GO:0005581 collagen trimer;GO:0005604 basement membrane;GO:0062023 collagen-containing extracellular matrix	GO:0030020 extracellular matrix structural constituent conferring tensile strength;GO:0005201 extracellular matrix structural constituent;GO:0005198 structural molecule activity
Col12a1	-2.57229	8.00563e-07	collagen, type XII, alpha 1	GO:0035987 endodermal cell differentiation;GO:0001706 endoderm formation;GO:0007492 endoderm development	GO:0005595 collagen type XII trimer;GO:0030934 anchoring collagen complex;GO:0005593 FACIT collagen trimer	GO:0030020 extracellular matrix structural constituent conferring tensile strength;GO:0005201 extracellular matrix structural constituent;GO:0005198 structural molecule activity
Bgn	-2.56051	0.000772489	biglycan	GO:0061975 articular cartilage development;GO:0019800 peptide cross-linking via chondroitin 4-sulfate glycosaminoglycan;GO:0018149 peptide cross-linking	GO:0042383 sarcolemma;GO:0030133 transport vesicle;GO:0062023 collagen-containing extracellular matrix	GO:0030021 extracellular matrix structural constituent conferring compression resistance;GO:0050840 extracellular matrix binding;GO:0005201 extracellular matrix structural constituent
Ptn	-2.44783	0.00128517	pleiotrophin	GO:0043932 ossification involved in bone remodeling;GO:0031104 dendrite regeneration;GO:1904397 negative regulation of neuromuscular junction development	GO:0031594 neuromuscular junction;GO:0005604 basement membrane;GO:0062023 collagen-containing extracellular matrix	GO:0035373 chondroitin sulfate proteoglycan binding;GO:1904399 heparan sulfate binding;GO:0038085 vascular endothelial growth factor binding
Cfh	-2.27699	0.00568748	complement component factor h	GO:0097273 creatinine homeostasis;GO:0001905 activation of membrane attack complex;GO:0002434 immune complex clearance	GO:0009897 external side of plasma membrane;GO:0043025 neuronal cell body;GO:0030424 axon	GO:0001851 complement component C3b binding;GO:0001846 opsonin binding;GO:0043395 heparan sulfate proteoglycan binding
Anxa1	-2.26604	0.000480188	annexin A1	GO:1900138 negative regulation of phospholipase A2 activity;GO:0097350 neutrophil clearance;GO:0014839 myoblast migration involved in skeletal muscle regeneration	GO:0042629 mast cell granule;GO:0031232 extrinsic component of external side of plasma membrane;GO:0001533 cornified envelope	GO:1990814 DNA/DNA annealing activity;GO:0033676 double-stranded DNA-dependent ATPase activity;GO:0036121 double-stranded DNA-dependent ATP-dependent DNA helicase activity
Fstl1	-2.20544	0.00517303	follistatin-like 1	GO:0061484 hematopoietic stem cell homeostasis;GO:0030510 regulation of BMP signaling pathway;GO:0045446 endothelial cell differentiation	GO:0005615 extracellular space;GO:0044421 extracellular region part;GO:0005576 extracellular region	GO:0008201 heparin binding;GO:0005539 glycosaminoglycan binding;GO:1901681 sulfur compound binding
Hmgb1	-2.11669	0.0170003	high mobility group box 1	GO:0045819 positive regulation of glycogen catabolic process;GO:0002270 plasmacytoid dendritic cell activation;GO:2000819 regulation of nucleotide-excision repair	GO:0005769 early endosome;GO:0005768 endosome;GO:0005694 chromosome	GO:0000401 open form four-way junction DNA binding;GO:0000402 crossed form four-way junction DNA binding;GO:0003681 bent DNA binding
Hsp90ab1	-1.95123	0.0217416	heat shock protein 90 alpha (cytosolic), class B member 1	GO:1901389 negative regulation of transforming growth factor beta activation;GO:1903660 negative regulation of complement-dependent cytotoxicity;GO:1905323 telomerase holoenzyme complex assembly	GO:1990917 ooplasm;GO:1990565 HSP90-CDC37 chaperone complex;GO:0034751 aryl hydrocarbon receptor complex	GO:0002135 CTP binding;GO:0017098 sulfonylurea receptor binding;GO:0002134 UTP binding
Cd63	-1.9163	0.0412801	CD63 antigen	GO:2001046 positive regulation of integrin-mediated signaling pathway;GO:0035646 endosome to melanosome transport;GO:0043485 endosome to pigment granule transport	GO:0097487 multivesicular body, internal vesicle;GO:0031904 endosome lumen;GO:0032585 multivesicular body membrane	GO:0044877 protein-containing complex binding;GO:0005515 protein binding;GO:0005488 binding
Vwa1	-1.74837	0.0159768	von Willebrand factor A domain containing 1	GO:0048266 behavioral response to pain;GO:0048265 response to pain;GO:0033555 multicellular organismal response to stress	GO:0005614 interstitial matrix;GO:0005604 basement membrane;GO:0062023 collagen-containing extracellular matrix	GO:0005201 extracellular matrix structural constituent;GO:0005198 structural molecule activity;GO:0042802 identical protein binding
Igfbp7	-1.09369	8.25122e-09	insulin-like growth factor binding protein 7	GO:0050810 regulation of steroid biosynthetic process;GO:0019218 regulation of steroid metabolic process;GO:0006694 steroid biosynthetic process	GO:0062023 collagen-containing extracellular matrix;GO:0031012 extracellular matrix;GO:0005615 extracellular space	GO:0005520 insulin-like growth factor binding;GO:0019838 growth factor binding;GO:0005201 extracellular matrix structural constituent
Ppia	-0.872257	0.00170891	peptidylprolyl isomerase A	GO:0061944 negative regulation of protein K48-linked ubiquitination;GO:0061945 regulation of protein K48-linked ubiquitination;GO:0042118 endothelial cell activation	GO:0043209 myelin sheath;GO:0005615 extracellular space;GO:0044421 extracellular region part	GO:1904399 heparan sulfate binding;GO:0016018 cyclosporin A binding;GO:0003755 peptidyl-prolyl cis-trans isomerase activity
B2m	-0.741819	2.12191e-06	beta-2 microglobulin	GO:0010041 response to iron(III) ion;GO:0071283 cellular response to iron(III) ion;GO:1904432 regulation of ferrous iron binding	GO:1990712 HFE-transferrin receptor complex;GO:0042612 MHC class I protein complex;GO:0042824 MHC class I peptide loading complex	GO:0042803 protein homodimerization activity;GO:0046983 protein dimerization activity;GO:0042802 identical protein binding
Nrg4	2.02822	0.00260903	neuregulin 4	GO:0007399 nervous system development;GO:0035556 intracellular signal transduction;GO:0048513 animal organ development	GO:0005615 extracellular space;GO:0044421 extracellular region part;GO:0005576 extracellular region	GO:0008083 growth factor activity;GO:0048018 receptor ligand activity;GO:0030545 receptor regulator activity
Fbn1	2.25434	0.00368551	fibrillin 1	GO:0034199 activation of protein kinase A activity;GO:0035582 sequestering of BMP in extracellular matrix;GO:0035583 sequestering of TGFbeta in extracellular matrix	GO:0001527 microfibril;GO:0044420 extracellular matrix component;GO:0005604 basement membrane	GO:0005179 hormone activity;GO:0005178 integrin binding;GO:0005201 extracellular matrix structural constituent
Ccdc80	2.50694	0.000134763	coiled-coil domain containing 80	GO:0010811 positive regulation of cell-substrate adhesion;GO:0010810 regulation of cell-substrate adhesion;GO:0030198 extracellular matrix organization	GO:0005614 interstitial matrix;GO:0005604 basement membrane;GO:0062023 collagen-containing extracellular matrix	GO:0001968 fibronectin binding;GO:0008201 heparin binding;GO:0005539 glycosaminoglycan binding
Edil3	2.81993	1.47348e-05	EGF-like repeats and discoidin I-like domains 3	GO:0010811 positive regulation of cell-substrate adhesion;GO:0010810 regulation of cell-substrate adhesion;GO:0031589 cell-substrate adhesion	GO:0005576 extracellular region;GO:0005575 cellular_component	GO:0005178 integrin binding;GO:0050839 cell adhesion molecule binding;GO:0005509 calcium ion binding
Prdx4	3.31376	0.000416386	peroxiredoxin 4	GO:1905937 negative regulation of germ cell proliferation;GO:2000255 negative regulation of male germ cell proliferation;GO:0022417 protein maturation by protein folding	GO:0005790 smooth endoplasmic reticulum;GO:0005783 endoplasmic reticulum;GO:0005739 mitochondrion	GO:0008379 thioredoxin peroxidase activity;GO:0051920 peroxiredoxin activity;GO:0004601 peroxidase activity
Ren1	12.8999	2.42515e-21	renin 1 structural	GO:0002018 renin-angiotensin regulation of aldosterone production;GO:0002003 angiotensin maturation;GO:0008065 establishment of blood-nerve barrier	GO:0045177 apical part of cell;GO:0005615 extracellular space;GO:0044421 extracellular region part	GO:0005159 insulin-like growth factor receptor binding;GO:0004190 aspartic-type endopeptidase activity;GO:0070001 aspartic-type peptidase activity

## Sheet: S_Table_04
Supplementary Table 4: Differential expressed genes between Akr1b7 negative cells and Akr1b7 positive cells
Gene	log2FoldChange	Adjusted P value	Description	Biological Process (GO)	Cellular Component (GO)	Molecular Function (GO)
Akr1b7	3.02081	0	aldo-keto reductase family 1, member B7	GO:0044255 cellular lipid metabolic process;GO:0006629 lipid metabolic process;GO:0044237 cellular metabolic process	GO:0005739 mitochondrion;GO:0005829 cytosol;GO:0044444 cytoplasmic part	GO:0004032 alditol:NADP+ 1-oxidoreductase activity;GO:0008106 alcohol dehydrogenase (NADP+) activity;GO:0004033 aldo-keto reductase (NADP) activity
Klk1	0.505591	1.904e-24	kallikrein 1	GO:0031638 zymogen activation;GO:0003073 regulation of systemic arterial blood pressure;GO:0008217 regulation of blood pressure	GO:0030141 secretory granule;GO:0099503 secretory vesicle;GO:0031410 cytoplasmic vesicle	GO:0016811 hydrolase activity, acting on carbon-nitrogen (but not peptide) bonds, in linear amides;GO:0016810 hydrolase activity, acting on carbon-nitrogen (but not peptide) bonds;GO:0004252 serine-type endopeptidase activity
S100a8	0.44184	2.30248e-14	S100 calcium binding protein A8 (calgranulin A)	GO:0070488 neutrophil aggregation;GO:0035425 autocrine signaling;GO:0018119 peptidyl-cysteine S-nitrosylation	GO:0045111 intermediate filament cytoskeleton;GO:0005615 extracellular space;GO:0005856 cytoskeleton	GO:0035662 Toll-like receptor 4 binding;GO:0050786 RAGE receptor binding;GO:0050544 arachidonic acid binding
S100a9	0.433812	2.22271e-12	S100 calcium binding protein A9 (calgranulin B)	GO:0035606 peptidyl-cysteine S-trans-nitrosylation;GO:0070488 neutrophil aggregation;GO:0045113 regulation of integrin biosynthetic process	GO:0030054 cell junction;GO:0005615 extracellular space;GO:0005856 cytoskeleton	GO:0035662 Toll-like receptor 4 binding;GO:0050786 RAGE receptor binding;GO:0050544 arachidonic acid binding
Pth1r	0.282055	1.98576e-11	parathyroid hormone 1 receptor	GO:0060732 positive regulation of inositol phosphate biosynthetic process;GO:0010919 regulation of inositol phosphate biosynthetic process;GO:0002076 osteoblast development	GO:0031526 brush border membrane;GO:0005903 brush border;GO:0098862 cluster of actin-based cell projections	GO:0004991 parathyroid hormone receptor activity;GO:0017046 peptide hormone binding;GO:0043621 protein self-association
Calb1	0.294536	3.31425e-11	calbindin 1	GO:0072027 connecting tubule development;GO:0072286 metanephric connecting tubule development;GO:0035502 metanephric part of ureteric bud development	GO:0032437 cuticular plate;GO:0099523 presynaptic cytosol;GO:0099524 postsynaptic cytosol	GO:0099567 calcium ion binding involved in regulation of postsynaptic cytosolic calcium ion concentration;GO:0099510 calcium ion binding involved in regulation of cytosolic calcium ion concentration;GO:0099534 calcium ion binding involved in regulation of presynaptic cytosolic calcium ion concentration
Synpo	0.274877	5.35505e-11	synaptopodin	GO:0099588 positive regulation of postsynaptic cytosolic calcium concentration;GO:1905355 spine apparatus assembly;GO:0098886 modification of dendritic spine	GO:0097444 spine apparatus;GO:0001725 stress fiber;GO:0097517 contractile actin filament bundle	GO:0003779 actin binding;GO:0008092 cytoskeletal protein binding;GO:0005515 protein binding
Rasl11a	0.313252	6.97161e-10	RAS-like, family 11, member A	GO:0045943 positive regulation of transcription by RNA polymerase I;GO:0006356 regulation of transcription by RNA polymerase I;GO:0006360 transcription by RNA polymerase I	GO:0005730 nucleolus;GO:0031981 nuclear lumen;GO:0043232 intracellular non-membrane-bounded organelle	GO:0003924 GTPase activity;GO:0005525 GTP binding;GO:0032550 purine ribonucleoside binding
Tagln	0.262808	1.43604e-09	transgelin	GO:0030855 epithelial cell differentiation;GO:0060429 epithelium development;GO:0007010 cytoskeleton organization	GO:0005737 cytoplasm;GO:0044424 intracellular part;GO:0005622 intracellular	GO:0051015 actin filament binding;GO:0003779 actin binding;GO:0008092 cytoskeletal protein binding
Mafb	0.25376	1.55715e-09	v-maf musculoaponeurotic fibrosarcoma oncogene family, protein B (avian)	GO:0021572 rhombomere 6 development;GO:0021560 abducens nerve development;GO:0021598 abducens nerve morphogenesis	GO:0005667 transcription factor complex;GO:0005654 nucleoplasm;GO:0031981 nuclear lumen	GO:0001228 DNA-binding transcription activator activity, RNA polymerase II-specific;GO:0008134 transcription factor binding;GO:0000978 RNA polymerase II proximal promoter sequence-specific DNA binding
Plxnb2	0.281328	9.75263e-09	plexin B2	GO:1902287 semaphorin-plexin signaling pathway involved in axon guidance;GO:1902285 semaphorin-plexin signaling pathway involved in neuron projection guidance;GO:1904861 excitatory synapse assembly	GO:0002116 semaphorin receptor complex;GO:0062023 collagen-containing extracellular matrix;GO:0043235 receptor complex	GO:0017154 semaphorin receptor activity;GO:0004888 transmembrane signaling receptor activity;GO:0038023 signaling receptor activity
Mgst1	0.261812	1.58251e-08	microsomal glutathione S-transferase 1	GO:0071449 cellular response to lipid hydroperoxide;GO:0006982 response to lipid hydroperoxide;GO:0071447 cellular response to hydroperoxide	GO:0005778 peroxisomal membrane;GO:0031903 microbody membrane;GO:0044438 microbody part	GO:0043295 glutathione binding;GO:1900750 oligopeptide binding;GO:0004602 glutathione peroxidase activity
Rtf2	0.28826	9.34414e-08	replication termination factor 2	GO:0006274 DNA replication termination;GO:0071170 site-specific DNA replication termination;GO:0071171 site-specific DNA replication termination at RTS1 barrier	GO:0005657 replication fork;GO:0044427 chromosomal part;GO:0005694 chromosome	GO:0003677 DNA binding;GO:0003676 nucleic acid binding;GO:1901363 heterocyclic compound binding
Smim27	0.290454	3.64283e-07	small integral membrane protein 27		GO:0016021 integral component of membrane;GO:0031224 intrinsic component of membrane;GO:0044425 membrane part
Acta2	0.25221	1.9246e-06	actin, alpha 2, smooth muscle, aorta	GO:0061874 positive regulation of hepatic stellate cell contraction;GO:0061870 positive regulation of hepatic stellate cell migration;GO:0061872 hepatic stellate cell contraction	GO:0030485 smooth muscle contractile fiber;GO:0005869 dynactin complex;GO:0001725 stress fiber	GO:0019901 protein kinase binding;GO:0019900 kinase binding;GO:0005524 ATP binding
Cavin3	0.267737	3.39685e-06	caveolae associated 3	GO:1901003 negative regulation of fermentation;GO:0043465 regulation of fermentation;GO:0006113 fermentation	GO:0005901 caveola;GO:0044853 plasma membrane raft;GO:0045121 membrane raft	GO:0005080 protein kinase C binding;GO:0019901 protein kinase binding;GO:0019900 kinase binding
Rgs5	0.254832	7.56189e-06	regulator of G-protein signaling 5	GO:1904706 negative regulation of vascular smooth muscle cell proliferation;GO:0048662 negative regulation of smooth muscle cell proliferation;GO:1904705 regulation of vascular smooth muscle cell proliferation	GO:0016020 membrane;GO:0005737 cytoplasm;GO:0044424 intracellular part	GO:0005096 GTPase activator activity;GO:0030695 GTPase regulator activity;GO:0060589 nucleoside-triphosphatase regulator activity

## Sheet: S_Table_05
Supplementary Table 5: Differential expressed genes between Cluster 0 and Cluster 1
Gene	log2FoldChange	Adjusted P value	Cluster	Description	Biological Process (GO)	Cellular Component (GO)	Molecular Function (GO)
Klk1	0.933706	7.18555e-131	1	kallikrein 1	GO:0031638 zymogen activation;GO:0003073 regulation of systemic arterial blood pressure;GO:0008217 regulation of blood pressure	GO:0030141 secretory granule;GO:0099503 secretory vesicle;GO:0031410 cytoplasmic vesicle	GO:0016811 hydrolase activity, acting on carbon-nitrogen (but not peptide) bonds, in linear amides;GO:0016810 hydrolase activity, acting on carbon-nitrogen (but not peptide) bonds;GO:0004252 serine-type endopeptidase activity
S100a9	1.2069	1.02854e-122	1	S100 calcium binding protein A9 (calgranulin B)	GO:0035606 peptidyl-cysteine S-trans-nitrosylation;GO:0070488 neutrophil aggregation;GO:0045113 regulation of integrin biosynthetic process	GO:0030054 cell junction;GO:0005615 extracellular space;GO:0005856 cytoskeleton	GO:0035662 Toll-like receptor 4 binding;GO:0050786 RAGE receptor binding;GO:0050544 arachidonic acid binding
S100a8	1.02775	7.53424e-97	1	S100 calcium binding protein A8 (calgranulin A)	GO:0070488 neutrophil aggregation;GO:0035425 autocrine signaling;GO:0018119 peptidyl-cysteine S-nitrosylation	GO:0045111 intermediate filament cytoskeleton;GO:0005615 extracellular space;GO:0005856 cytoskeleton	GO:0035662 Toll-like receptor 4 binding;GO:0050786 RAGE receptor binding;GO:0050544 arachidonic acid binding
Kap	0.839338	9.47211e-94	1	kidney androgen regulated protein		GO:0005576 extracellular region;GO:0005575 cellular_component
Igfbp7	0.399617	1.49625e-80	1	insulin-like growth factor binding protein 7	GO:0050810 regulation of steroid biosynthetic process;GO:0019218 regulation of steroid metabolic process;GO:0006694 steroid biosynthetic process	GO:0062023 collagen-containing extracellular matrix;GO:0031012 extracellular matrix;GO:0005615 extracellular space	GO:0005520 insulin-like growth factor binding;GO:0019838 growth factor binding;GO:0005201 extracellular matrix structural constituent
Rasl11a	0.6438	2.34495e-78	1	RAS-like, family 11, member A	GO:0045943 positive regulation of transcription by RNA polymerase I;GO:0006356 regulation of transcription by RNA polymerase I;GO:0006360 transcription by RNA polymerase I	GO:0005730 nucleolus;GO:0031981 nuclear lumen;GO:0043232 intracellular non-membrane-bounded organelle	GO:0003924 GTPase activity;GO:0005525 GTP binding;GO:0032550 purine ribonucleoside binding
H2-Q6	0.584752	2.22376e-71	1	histocompatibility 2, Q region locus 6	GO:0002486 antigen processing and presentation of endogenous peptide antigen via MHC class I via ER pathway, TAP-independent;GO:0002476 antigen processing and presentation of endogenous peptide antigen via MHC class Ib;GO:0002484 antigen processing and presentation of endogenous peptide antigen via MHC class I via ER pathway	GO:0042612 MHC class I protein complex;GO:0042824 MHC class I peptide loading complex;GO:0042611 MHC protein complex	GO:0062061 TAP complex binding;GO:0042610 CD8 receptor binding;GO:0030881 beta-2-microglobulin binding
Pth1r	0.550139	3.53893e-71	1	parathyroid hormone 1 receptor	GO:0060732 positive regulation of inositol phosphate biosynthetic process;GO:0010919 regulation of inositol phosphate biosynthetic process;GO:0002076 osteoblast development	GO:0031526 brush border membrane;GO:0005903 brush border;GO:0098862 cluster of actin-based cell projections	GO:0004991 parathyroid hormone receptor activity;GO:0017046 peptide hormone binding;GO:0043621 protein self-association
Synpo	0.546873	1.96585e-70	1	synaptopodin	GO:0099588 positive regulation of postsynaptic cytosolic calcium concentration;GO:1905355 spine apparatus assembly;GO:0098886 modification of dendritic spine	GO:0097444 spine apparatus;GO:0001725 stress fiber;GO:0097517 contractile actin filament bundle	GO:0003779 actin binding;GO:0008092 cytoskeletal protein binding;GO:0005515 protein binding
S100g	0.494944	2.65106e-63	1	S100 calcium binding protein G		GO:0016323 basolateral plasma membrane;GO:0016324 apical plasma membrane;GO:0045177 apical part of cell	GO:0005499 vitamin D binding;GO:0048306 calcium-dependent protein binding;GO:0005496 steroid binding
C1qb	0.482549	5.84886e-63	1	complement component 1, q subcomponent, beta polypeptide	GO:0098883 synapse pruning;GO:0006958 complement activation, classical pathway;GO:0002455 humoral immune response mediated by circulating immunoglobulin	GO:0005602 complement component C1 complex;GO:0005581 collagen trimer;GO:0098794 postsynapse	GO:0042802 identical protein binding;GO:0005515 protein binding;GO:0005488 binding
Acta2	0.532033	2.38887e-57	1	actin, alpha 2, smooth muscle, aorta	GO:0061874 positive regulation of hepatic stellate cell contraction;GO:0061870 positive regulation of hepatic stellate cell migration;GO:0061872 hepatic stellate cell contraction	GO:0030485 smooth muscle contractile fiber;GO:0005869 dynactin complex;GO:0001725 stress fiber	GO:0019901 protein kinase binding;GO:0019900 kinase binding;GO:0005524 ATP binding
C1qa	0.443146	5.90755e-55	1	complement component 1, q subcomponent, alpha polypeptide	GO:0150064 vertebrate eye-specific patterning;GO:0150062 complement-mediated synapse pruning;GO:0098883 synapse pruning	GO:0005581 collagen trimer;GO:0098794 postsynapse;GO:0044456 synapse part	GO:0005515 protein binding;GO:0005488 binding;GO:0003674 molecular_function
Sparc	0.422864	5.40166e-52	1	secreted acidic cysteine rich glycoprotein	GO:0001937 negative regulation of endothelial cell proliferation;GO:0043473 pigmentation;GO:0010595 positive regulation of endothelial cell migration	GO:0031092 platelet alpha granule membrane;GO:0031091 platelet alpha granule;GO:0016363 nuclear matrix	GO:0050840 extracellular matrix binding;GO:0005518 collagen binding;GO:0005201 extracellular matrix structural constituent
Enpep	0.307908	8.7087e-52	1	glutamyl aminopeptidase	GO:0002003 angiotensin maturation;GO:0002002 regulation of angiotensin levels in blood;GO:0001991 regulation of systemic arterial blood pressure by circulatory renin-angiotensin	GO:0031526 brush border membrane;GO:0005903 brush border;GO:0098862 cluster of actin-based cell projections	GO:0070006 metalloaminopeptidase activity;GO:0004177 aminopeptidase activity;GO:0008235 metalloexopeptidase activity
Itm2b	0.367027	1.67873e-51	1	integral membrane protein 2B	GO:0042985 negative regulation of amyloid precursor protein biosynthetic process;GO:0042983 amyloid precursor protein biosynthetic process;GO:0042984 regulation of amyloid precursor protein biosynthetic process	GO:0030660 Golgi-associated vesicle membrane;GO:0005798 Golgi-associated vesicle;GO:0031301 integral component of organelle membrane	GO:0001540 amyloid-beta binding;GO:0042277 peptide binding;GO:0033218 amide binding
Mafb	0.327418	1.55958e-50	1	v-maf musculoaponeurotic fibrosarcoma oncogene family, protein B (avian)	GO:0021572 rhombomere 6 development;GO:0021560 abducens nerve development;GO:0021598 abducens nerve morphogenesis	GO:0005667 transcription factor complex;GO:0005654 nucleoplasm;GO:0031981 nuclear lumen	GO:0001228 DNA-binding transcription activator activity, RNA polymerase II-specific;GO:0008134 transcription factor binding;GO:0000978 RNA polymerase II proximal promoter sequence-specific DNA binding
Nphs2	0.411086	5.91304e-50	1	nephrosis 2, podocin	GO:0031532 actin cytoskeleton reorganization;GO:0030036 actin cytoskeleton organization;GO:0030029 actin filament-based process	GO:0031235 intrinsic component of the cytoplasmic side of the plasma membrane;GO:0036056 filtration diaphragm;GO:0036057 slit diaphragm	GO:0005515 protein binding;GO:0005488 binding;GO:0003674 molecular_function
Tm4sf1	0.424211	6.6336e-50	1	transmembrane 4 superfamily member 1	GO:0001825 blastocyst formation;GO:0001824 blastocyst development;GO:0001701 in utero embryonic development	GO:0005887 integral component of plasma membrane;GO:0031226 intrinsic component of plasma membrane;GO:0044459 plasma membrane part	(Human)GO:0005515 protein binding;GO:0005488 binding;GO:0003674 molecular_function
Cd74	0.394682	3.61618e-48	1	CD74 antigen (invariant polypeptide of major histocompatibility complex, class II antigen-associated)	GO:2000448 positive regulation of macrophage migration inhibitory factor signaling pathway;GO:0035691 macrophage migration inhibitory factor signaling pathway;GO:2000446 regulation of macrophage migration inhibitory factor signaling pathway	GO:0035693 NOS2-CD74 complex;GO:0035692 macrophage migration inhibitory factor receptor complex;GO:0042613 MHC class II protein complex	GO:0042658 MHC class II protein binding, via antigen binding groove;GO:0035718 macrophage migration inhibitory factor binding;GO:0023026 MHC class II protein complex binding
Sema3g	0.324844	1.43875e-47	1	sema domain, immunoglobulin domain (Ig), short basic domain, secreted, (semaphorin) 3G	GO:0048843 negative regulation of axon extension involved in axon guidance;GO:1902668 negative regulation of axon guidance;GO:0048841 regulation of axon extension involved in axon guidance	GO:0005887 integral component of plasma membrane;GO:0031226 intrinsic component of plasma membrane;GO:0005615 extracellular space	GO:0030215 semaphorin receptor binding;GO:0045499 chemorepellent activity;GO:0048018 receptor ligand activity
Clic5	0.296729	7.44222e-47	1	chloride intracellular channel 5	GO:0002024 diet induced thermogenesis;GO:0060088 auditory receptor cell stereocilium organization;GO:0002093 auditory receptor cell morphogenesis	GO:0034707 chloride channel complex;GO:0032420 stereocilium;GO:0032421 stereocilium bundle	GO:0005254 chloride channel activity;GO:0005253 anion channel activity;GO:0015108 chloride transmembrane transporter activity
Tagln	0.414053	1.21779e-46	1	transgelin	GO:0030855 epithelial cell differentiation;GO:0060429 epithelium development;GO:0007010 cytoskeleton organization	GO:0005737 cytoplasm;GO:0044424 intracellular part;GO:0005622 intracellular	GO:0051015 actin filament binding;GO:0003779 actin binding;GO:0008092 cytoskeletal protein binding
H2-Q7	0.333166	1.78236e-46	1	histocompatibility 2, Q region locus 7	GO:0002486 antigen processing and presentation of endogenous peptide antigen via MHC class I via ER pathway, TAP-independent;GO:0002476 antigen processing and presentation of endogenous peptide antigen via MHC class Ib;GO:0002484 antigen processing and presentation of endogenous peptide antigen via MHC class I via ER pathway	GO:0042612 MHC class I protein complex;GO:0042824 MHC class I peptide loading complex;GO:0071556 integral component of lumenal side of endoplasmic reticulum membrane	GO:0062061 TAP complex binding;GO:0042610 CD8 receptor binding;GO:0030881 beta-2-microglobulin binding
Ecm1	0.393302	3.93546e-45	1	extracellular matrix protein 1	GO:0030502 negative regulation of bone mineralization;GO:0070168 negative regulation of biomineral tissue development;GO:0003416 endochondral bone growth	GO:0062023 collagen-containing extracellular matrix;GO:0031012 extracellular matrix;GO:0005615 extracellular space	GO:0005134 interleukin-2 receptor binding;GO:0043236 laminin binding;GO:0050840 extracellular matrix binding
Akr1b7	0.36114	8.69603e-44	1	aldo-keto reductase family 1, member B7	GO:0044255 cellular lipid metabolic process;GO:0006629 lipid metabolic process;GO:0044237 cellular metabolic process	GO:0005739 mitochondrion;GO:0005829 cytosol;GO:0044444 cytoplasmic part	GO:0004032 alditol:NADP+ 1-oxidoreductase activity;GO:0008106 alcohol dehydrogenase (NADP+) activity;GO:0004033 aldo-keto reductase (NADP) activity
Slc8a1	0.346336	2.294e-43	1	solute carrier family 8 (sodium/calcium exchanger), member 1	GO:0098735 positive regulation of the force of heart contraction;GO:0086064 cell communication by electrical coupling involved in cardiac conduction;GO:0071313 cellular response to caffeine	GO:0014704 intercalated disc;GO:0043198 dendritic shaft;GO:0030315 T-tubule	GO:0086038 calcium:sodium antiporter activity involved in regulation of cardiac muscle cell membrane potential;GO:0099580 ion antiporter activity involved in regulation of postsynaptic membrane potential;GO:1905060 calcium:cation antiporter activity involved in regulation of postsynaptic cytosolic calcium ion concentration
Wt1	0.341923	3.79357e-43	1	Wilms tumor 1 homolog	GO:0072299 negative regulation of metanephric glomerulus development;GO:0072302 negative regulation of metanephric glomerular mesangial cell proliferation;GO:2001074 regulation of metanephric ureteric bud development	GO:0016607 nuclear speck;GO:0016604 nuclear body;GO:0044451 nucleoplasm part	GO:0044729 hemi-methylated DNA-binding;GO:0010385 double-stranded methylated DNA binding;GO:0070742 C2H2 zinc finger domain binding
Ly6c1	0.279901	1.05603e-42	1	lymphocyte antigen 6 complex, locus C1	GO:0095500 acetylcholine receptor signaling pathway;GO:1903831 signal transduction involved in cellular response to ammonium ion;GO:1905144 response to acetylcholine	GO:0031225 anchored component of membrane;GO:0009897 external side of plasma membrane;GO:0098552 side of membrane	GO:0030550 acetylcholine receptor inhibitor activity;GO:0033130 acetylcholine receptor binding;GO:0030548 acetylcholine receptor regulator activity
Mfge8	0.25583	1.16913e-42	1	milk fat globule EGF and factor V/VIII domain containing	GO:0043277 apoptotic cell clearance;GO:0050766 positive regulation of phagocytosis;GO:0050764 regulation of phagocytosis	GO:0019897 extrinsic component of plasma membrane;GO:0019898 extrinsic component of membrane;GO:0062023 collagen-containing extracellular matrix	GO:0008429 phosphatidylethanolamine binding;GO:0001786 phosphatidylserine binding;GO:0072341 modified amino acid binding
Cd59a	0.277106	1.47188e-42	1	CD59a antigen	GO:0001971 negative regulation of activation of membrane attack complex;GO:0001969 regulation of activation of membrane attack complex;GO:0001905 activation of membrane attack complex	GO:0031225 anchored component of membrane;GO:0009897 external side of plasma membrane;GO:0098552 side of membrane	GO:0001848 complement binding;GO:0005515 protein binding;GO:0005488 binding
Rgs5	0.394971	1.87862e-42	1	regulator of G-protein signaling 5	GO:1904706 negative regulation of vascular smooth muscle cell proliferation;GO:0048662 negative regulation of smooth muscle cell proliferation;GO:1904705 regulation of vascular smooth muscle cell proliferation	GO:0016020 membrane;GO:0005737 cytoplasm;GO:0044424 intracellular part	GO:0005096 GTPase activator activity;GO:0030695 GTPase regulator activity;GO:0060589 nucleoside-triphosphatase regulator activity
Dag1	0.303135	3.8069e-42	1	dystroglycan 1	GO:0016203 muscle attachment;GO:0021682 nerve maturation;GO:0016340 calcium-dependent cell-matrix adhesion	GO:0016011 dystroglycan complex;GO:0070938 contractile ring;GO:0043034 costamere	GO:0043237 laminin-1 binding;GO:0002162 dystroglycan binding;GO:0017166 vinculin binding
Mustn1	0.348719	6.09408e-42	1	musculoskeletal, embryonic nuclear protein 1	GO:1902730 positive regulation of proteoglycan biosynthetic process;GO:1902732 positive regulation of chondrocyte proliferation;GO:0035988 chondrocyte proliferation	GO:0005654 nucleoplasm;GO:0031981 nuclear lumen;GO:0070013 intracellular organelle lumen	GO:0003674 molecular_function
Mgst1	0.298604	1.13203e-41	1	microsomal glutathione S-transferase 1	GO:0071449 cellular response to lipid hydroperoxide;GO:0006982 response to lipid hydroperoxide;GO:0071447 cellular response to hydroperoxide	GO:0005778 peroxisomal membrane;GO:0031903 microbody membrane;GO:0044438 microbody part	GO:0043295 glutathione binding;GO:1900750 oligopeptide binding;GO:0004602 glutathione peroxidase activity
Gsn	0.29505	8.45201e-41	1	gelsolin	GO:0044858 plasma membrane raft polarization;GO:1903906 regulation of plasma membrane raft polarization;GO:0097017 renal protein absorption	GO:0030478 actin cap;GO:0002102 podosome;GO:0016528 sarcoplasm	GO:0036313 phosphatidylinositol 3-kinase catalytic subunit binding;GO:0045159 myosin II binding;GO:0043548 phosphatidylinositol 3-kinase binding
Rab3b	0.32821	1.62925e-40	1	RAB3B, member RAS oncogene family	GO:0051586 positive regulation of dopamine uptake involved in synaptic transmission;GO:0051944 positive regulation of catecholamine uptake involved in synaptic transmission;GO:0018125 peptidyl-cysteine methylation	GO:0098691 dopaminergic synapse;GO:0098993 anchored component of synaptic vesicle membrane;GO:0098563 intrinsic component of synaptic vesicle membrane	GO:0031489 myosin V binding;GO:0030742 GTP-dependent protein binding;GO:0017022 myosin binding
Cd14	0.289815	4.28354e-40	1	CD14 antigen	GO:0071725 response to triacyl bacterial lipopeptide;GO:0071727 cellular response to triacyl bacterial lipopeptide;GO:0071724 response to diacyl bacterial lipopeptide	GO:0046696 lipopolysaccharide receptor complex;GO:0031362 anchored component of external side of plasma membrane;GO:0031233 intrinsic component of external side of plasma membrane	GO:0070891 lipoteichoic acid binding;GO:0071723 lipopeptide binding;GO:0001530 lipopolysaccharide binding
Itgb5	0.290635	1.36403e-39	1	integrin beta 5	GO:0090136 epithelial cell-cell adhesion;GO:0033627 cell adhesion mediated by integrin;GO:0007229 integrin-mediated signaling pathway	GO:0034684 integrin alphav-beta5 complex;GO:0008305 integrin complex;GO:0098636 protein complex involved in cell adhesion	GO:0005178 integrin binding;GO:0050839 cell adhesion molecule binding;GO:0044877 protein-containing complex binding
Gng11	0.310434	3.06461e-39	1	guanine nucleotide binding protein (G protein), gamma 11	GO:0007186 G protein-coupled receptor signaling pathway;GO:0007165 signal transduction;GO:0023052 signaling	GO:0031680 G-protein beta/gamma-subunit complex;GO:0005834 heterotrimeric G-protein complex;GO:1905360 GTPase complex	GO:0031681 G-protein beta-subunit binding;GO:0003924 GTPase activity;GO:0017111 nucleoside-triphosphatase activity
Hsd11b2	0.284277	4.15103e-39	1	hydroxysteroid 11-beta dehydrogenase 2	GO:0002017 regulation of blood volume by renal aldosterone;GO:0001977 renal system process involved in regulation of blood volume;GO:0008211 glucocorticoid metabolic process	GO:0005811 lipid droplet;GO:0005783 endoplasmic reticulum;GO:0005654 nucleoplasm	GO:0003845 11-beta-hydroxysteroid dehydrogenase [NAD(P)] activity;GO:0033764 steroid dehydrogenase activity, acting on the CH-OH group of donors, NAD or NADP as acceptor;GO:0016229 steroid dehydrogenase activity
Hcfc1r1	0.291874	7.69457e-39	1	host cell factor C1 regulator 1 (XPO1-dependent)	GO:0008150 biological_process	GO:0005654 nucleoplasm;GO:0031981 nuclear lumen;GO:0070013 intracellular organelle lumen	GO:0003674 molecular_function
Sec62	0.263476	9.84736e-39	1	SEC62 homolog (S. cerevisiae)	GO:0031204 posttranslational protein targeting to membrane, translocation;GO:0006620 posttranslational protein targeting to endoplasmic reticulum membrane;GO:0045047 protein targeting to ER	GO:0030176 integral component of endoplasmic reticulum membrane;GO:0031227 intrinsic component of endoplasmic reticulum membrane;GO:0005789 endoplasmic reticulum membrane	(Human)GO:0038023 signaling receptor activity;GO:0060089 molecular transducer activity;GO:0003674 molecular_function
Gas1	0.269718	7.95022e-38	1	growth arrest specific 1	GO:0042473 outer ear morphogenesis;GO:0060628 regulation of ER to Golgi vesicle-mediated transport;GO:0042474 middle ear morphogenesis	GO:0046658 anchored component of plasma membrane;GO:0031225 anchored component of membrane;GO:0031226 intrinsic component of plasma membrane	GO:0005515 protein binding;GO:0005488 binding;GO:0003674 molecular_function
H2-Ab1	0.343175	9.50512e-38	1	histocompatibility 2, class II antigen A, beta 1	GO:0002343 peripheral B cell selection;GO:0002344 B cell affinity maturation;GO:0002339 B cell selection	GO:0042613 MHC class II protein complex;GO:0042611 MHC protein complex;GO:0005771 multivesicular body	GO:1990405 protein antigen binding;GO:0015643 toxic substance binding;GO:0042605 peptide antigen binding
Gm13889	0.269612	1.41534e-37	1	predicted gene 13889
Podxl	0.258869	1.66724e-37	1	podocalyxin-like	GO:0033634 positive regulation of cell-cell adhesion mediated by integrin;GO:0032534 regulation of microvillus assembly;GO:0033632 regulation of cell-cell adhesion mediated by integrin	GO:0036056 filtration diaphragm;GO:0036057 slit diaphragm;GO:0031528 microvillus membrane
Adh1	0.302731	1.00897e-36	1	alcohol dehydrogenase 1 (class I)	GO:0046186 acetaldehyde biosynthetic process;GO:0006117 acetaldehyde metabolic process;GO:0006068 ethanol catabolic process	GO:0005739 mitochondrion;GO:0005654 nucleoplasm;GO:0005829 cytosol	GO:0035276 ethanol binding;GO:0004024 alcohol dehydrogenase activity, zinc-dependent;GO:0004022 alcohol dehydrogenase (NAD) activity
Htra1	0.26265	1.21969e-36	1	HtrA serine peptidase 1	GO:0060718 chorionic trophoblast cell differentiation;GO:0060717 chorion development;GO:1903867 extraembryonic membrane development	GO:0062023 collagen-containing extracellular matrix;GO:0031012 extracellular matrix;GO:0044421 extracellular region part	GO:0005520 insulin-like growth factor binding;GO:0019838 growth factor binding;GO:0004252 serine-type endopeptidase activity
Ech1	0.258161	5.04798e-36	1	enoyl coenzyme A hydratase 1, peroxisomal	GO:0006631 fatty acid metabolic process;GO:0032787 monocarboxylic acid metabolic process;GO:0019752 carboxylic acid metabolic process	GO:0005777 peroxisome;GO:0042579 microbody;GO:0005739 mitochondrion	GO:0051750 delta3,5-delta2,4-dienoyl-CoA isomerase activity;GO:0016863 intramolecular oxidoreductase activity, transposing C=C bonds;GO:0016860 intramolecular oxidoreductase activity
Myl9	0.260194	1.34471e-35	1	myosin, light polypeptide 9, regulatory	(Human)GO:0070527 platelet aggregation;GO:0045652 regulation of megakaryocyte differentiation;GO:0034109 homotypic cell-cell adhesion	GO:0016460 myosin II complex;GO:0016459 myosin complex;GO:0001725 stress fiber	GO:0032036 myosin heavy chain binding;GO:0017022 myosin binding;GO:0005509 calcium ion binding
Ndufa11	0.250931	2.08542e-34	1	NADH:ubiquinone oxidoreductase subunit A11	GO:0010257 NADH dehydrogenase complex assembly;GO:0032981 mitochondrial respiratory chain complex I assembly;GO:0033108 mitochondrial respiratory chain complex assembly	GO:0005747 mitochondrial respiratory chain complex I;GO:0030964 NADH dehydrogenase complex;GO:0045271 respiratory chain complex I	GO:0003674 molecular_function
Id3	0.259673	2.47837e-34	1	inhibitor of DNA binding 3	GO:0072750 cellular response to leptomycin B;GO:1901344 response to leptomycin B;GO:0030903 notochord development	GO:0005634 nucleus;GO:0043231 intracellular membrane-bounded organelle;GO:0005737 cytoplasm	GO:1901707 leptomycin B binding;GO:0005504 fatty acid binding;GO:0033293 monocarboxylic acid binding
Dpm3	0.255337	1.89823e-32	1	dolichyl-phosphate mannosyltransferase polypeptide 3	GO:0006506 GPI anchor biosynthetic process;GO:0006505 GPI anchor metabolic process;GO:0009247 glycolipid biosynthetic process	GO:0033185 dolichol-phosphate-mannose synthase complex;GO:0031501 mannosyltransferase complex;GO:0030176 integral component of endoplasmic reticulum membrane	GO:0004582 dolichyl-phosphate beta-D-mannosyltransferase activity;GO:0000030 mannosyltransferase activity;GO:0016758 transferase activity, transferring hexosyl groups
Ubb	0.29485	3.0089e-32	1	ubiquitin B	GO:0021886 hypothalamus gonadotrophin-releasing hormone neuron differentiation;GO:0021888 hypothalamus gonadotrophin-releasing hormone neuron development;GO:0060613 fat pad development	GO:0043209 myelin sheath;GO:0043025 neuronal cell body;GO:0044297 cell body	GO:0031386 protein tag;GO:0031625 ubiquitin protein ligase binding;GO:0044389 ubiquitin-like protein ligase binding
Bgn	0.258768	7.21518e-32	1	biglycan	GO:0061975 articular cartilage development;GO:0019800 peptide cross-linking via chondroitin 4-sulfate glycosaminoglycan;GO:0018149 peptide cross-linking	GO:0042383 sarcolemma;GO:0030133 transport vesicle;GO:0062023 collagen-containing extracellular matrix	GO:0030021 extracellular matrix structural constituent conferring compression resistance;GO:0050840 extracellular matrix binding;GO:0005201 extracellular matrix structural constituent
Ly6e	0.323156	4.59629e-31	1	lymphocyte antigen 6 complex, locus E	GO:0048242 epinephrine secretion;GO:0048241 epinephrine transport;GO:0042415 norepinephrine metabolic process	GO:0031225 anchored component of membrane;GO:0005886 plasma membrane;GO:0071944 cell periphery	GO:0030550 acetylcholine receptor inhibitor activity;GO:0033130 acetylcholine receptor binding;GO:0030548 acetylcholine receptor regulator activity
Cdkn1c	0.25218	5.41493e-30	1	cyclin-dependent kinase inhibitor 1C (P57)	GO:1902746 regulation of lens fiber cell differentiation;GO:0007096 regulation of exit from mitosis;GO:0045736 negative regulation of cyclin-dependent protein serine/threonine kinase activity	GO:0005634 nucleus;GO:0043231 intracellular membrane-bounded organelle;GO:0043227 membrane-bounded organelle	GO:0004861 cyclin-dependent protein serine/threonine kinase inhibitor activity;GO:0030291 protein serine/threonine kinase inhibitor activity;GO:0016538 cyclin-dependent protein serine/threonine kinase regulator activity
H2-Aa	0.303642	2.49914e-29	1	histocompatibility 2, class II antigen A, alpha	GO:0019886 antigen processing and presentation of exogenous peptide antigen via MHC class II;GO:0002495 antigen processing and presentation of peptide antigen via MHC class II;GO:0002504 antigen processing and presentation of peptide or polysaccharide antigen via MHC class II	GO:0042613 MHC class II protein complex;GO:0042611 MHC protein complex;GO:0000323 lytic vacuole	GO:0042605 peptide antigen binding;GO:0003823 antigen binding;GO:0042277 peptide binding
H2-Eb1	0.274285	5.06617e-28	1	histocompatibility 2, class II antigen E beta	GO:0019886 antigen processing and presentation of exogenous peptide antigen via MHC class II;GO:0002495 antigen processing and presentation of peptide antigen via MHC class II;GO:0002504 antigen processing and presentation of peptide or polysaccharide antigen via MHC class II	GO:0042613 MHC class II protein complex;GO:0042611 MHC protein complex;GO:0031902 late endosome membrane	GO:0005515 protein binding;GO:0005488 binding;GO:0003674 molecular_function
Ly6a	0.29497	2.63741e-26	1	lymphocyte antigen 6 complex, locus A	GO:0095500 acetylcholine receptor signaling pathway;GO:1903831 signal transduction involved in cellular response to ammonium ion;GO:1905144 response to acetylcholine	GO:0031225 anchored component of membrane;GO:0009897 external side of plasma membrane;GO:0098552 side of membrane	GO:0030550 acetylcholine receptor inhibitor activity;GO:0033130 acetylcholine receptor binding;GO:0030548 acetylcholine receptor regulator activity
Ctsl	0.262587	5.3254e-26	1	cathepsin L	GO:0060309 elastin catabolic process;GO:0051541 elastin metabolic process;GO:0042637 catagen	GO:0005902 microvillus;GO:0043204 perikaryon;GO:0098858 actin-based cell projection	GO:0016807 cysteine-type carboxypeptidase activity;GO:0070004 cysteine-type exopeptidase activity;GO:0030984 kininogen binding
Cd81	0.250537	7.60841e-26	1	CD81 antigen	GO:0043126 regulation of 1-phosphatidylinositol 4-kinase activity;GO:0043128 positive regulation of 1-phosphatidylinositol 4-kinase activity;GO:1905676 positive regulation of adaptive immune memory response	GO:0097197 tetraspanin-enriched microdomain;GO:0001772 immunological synapse;GO:0009925 basal plasma membrane	GO:0042289 MHC class II protein binding;GO:1990459 transferrin receptor binding;GO:0001618 virus receptor activity
Myl6	0.286939	2.64897e-25	1	myosin, light polypeptide 6, alkali, smooth muscle and non-muscle	GO:0030049 muscle filament sliding;GO:0033275 actin-myosin filament sliding;GO:0070252 actin-mediated cell contraction	GO:0016461 unconventional myosin complex;GO:0016459 myosin complex;GO:0005903 brush border	GO:0008307 structural constituent of muscle;GO:0003774 motor activity;GO:0005198 structural molecule activity
Vim	0.286795	4.47124e-25	1	vimentin	GO:1900147 regulation of Schwann cell migration;GO:0036135 Schwann cell migration;GO:0071225 cellular response to muramyl dipeptide	GO:0045098 type III intermediate filament;GO:0005844 polysome;GO:0045335 phagocytic vesicle	GO:1990254 keratin filament binding;GO:0019215 intermediate filament binding;GO:0005212 structural constituent of eye lens
Crip1	0.261767	6.28746e-23	1	cysteine-rich protein 1 (intestinal)	GO:0071493 cellular response to UV-B;GO:0010224 response to UV-B;GO:0010043 response to zinc ion	GO:0005737 cytoplasm;GO:0044424 intracellular part;GO:0005622 intracellular	GO:0042277 peptide binding;GO:0033218 amide binding;GO:0008270 zinc ion binding
mt-Nd3	0.345778	1.55846e-18	0	NADH dehydrogenase subunit 3	GO:0071385 cellular response to glucocorticoid stimulus;GO:0071384 cellular response to corticosteroid stimulus;GO:0051384 response to glucocorticoid	GO:0005747 mitochondrial respiratory chain complex I;GO:0030964 NADH dehydrogenase complex;GO:0045271 respiratory chain complex I	GO:0008137 NADH dehydrogenase (ubiquinone) activity;GO:0050136 NADH dehydrogenase (quinone) activity;GO:0003954 NADH dehydrogenase activity
Prpf4b	0.258197	2.85967e-07	0	pre-mRNA processing factor 4B	GO:0008380 RNA splicing;GO:0006397 mRNA processing;GO:0016071 mRNA metabolic process	GO:0071013 catalytic step 2 spliceosome;GO:0005681 spliceosomal complex;GO:0016607 nuclear speck	GO:0004674 protein serine/threonine kinase activity;GO:0004672 protein kinase activity;GO:0016773 phosphotransferase activity, alcohol group as acceptor
Sfpq	0.252259	3.5169e-07	0	splicing factor proline/glutamine rich (polypyrimidine tract binding protein associated)	GO:0098961 dendritic transport of ribonucleoprotein complex;GO:0098963 dendritic transport of messenger ribonucleoprotein complex;GO:1902177 positive regulation of oxidative stress-induced intrinsic apoptotic signaling pathway	GO:0042382 paraspeckles;GO:0016363 nuclear matrix;GO:0034399 nuclear periphery	GO:0042826 histone deacetylase binding;GO:0003682 chromatin binding;GO:0042803 protein homodimerization activity
Jmjd1c	0.253962	2.97022e-06	0	jumonji domain containing 1C	GO:0036098 male germ-line stem cell population maintenance;GO:1990636 reproductive senescence;GO:0030718 germ-line stem cell population maintenance	GO:0000118 histone deacetylase complex;GO:0000785 chromatin;GO:0044427 chromosomal part	GO:0032454 histone demethylase activity (H3-K9 specific);GO:0032452 histone demethylase activity;GO:0032451 demethylase activity
Lars2	0.570632	6.57746e-06	0	leucyl-tRNA synthetase, mitochondrial	GO:0006429 leucyl-tRNA aminoacylation;GO:0006418 tRNA aminoacylation for protein translation;GO:0043039 tRNA aminoacylation	GO:0005739 mitochondrion;GO:0044444 cytoplasmic part;GO:0043231 intracellular membrane-bounded organelle	GO:0004823 leucine-tRNA ligase activity;GO:0002161 aminoacyl-tRNA editing activity;GO:0004812 aminoacyl-tRNA ligase activity
Hnrnpul2	0.265193	6.75467e-06	0	heterogeneous nuclear ribonucleoprotein U-like 2	GO:0008150 biological_process	GO:0005654 nucleoplasm;GO:0031981 nuclear lumen;GO:0070013 intracellular organelle lumen	GO:0003723 RNA binding;GO:0003676 nucleic acid binding;GO:1901363 heterocyclic compound binding
Tpm4	0.266518	6.93612e-06	0	tropomyosin 4	GO:0006936 muscle contraction;GO:0003012 muscle system process;GO:0007015 actin filament organization	GO:0002102 podosome;GO:0001725 stress fiber;GO:0097517 contractile actin filament bundle	GO:0051015 actin filament binding;GO:0046982 protein heterodimerization activity;GO:0003779 actin binding
Ptma	0.270744	9.20531e-06	0	prothymosin alpha	GO:0043486 histone exchange;GO:0043044 ATP-dependent chromatin remodeling;GO:0034728 nucleosome organization	GO:0005634 nucleus;GO:0043231 intracellular membrane-bounded organelle;GO:0043227 membrane-bounded organelle	GO:0042393 histone binding;GO:0005515 protein binding;GO:0005488 binding
Sptan1	0.300811	2.63988e-05	0	spectrin alpha, non-erythrocytic 1	GO:0051693 actin filament capping;GO:0030835 negative regulation of actin filament depolymerization;GO:0030834 regulation of actin filament depolymerization	GO:0032437 cuticular plate;GO:0005916 fascia adherens;GO:0033270 paranode region of axon	GO:0030507 spectrin binding;GO:0019905 syntaxin binding;GO:0000149 SNARE binding
Tm9sf3	0.292278	4.29633e-05	0	transmembrane 9 superfamily member 3	GO:0072657 protein localization to membrane;GO:0034613 cellular protein localization;GO:0070727 cellular macromolecule localization	GO:0016021 integral component of membrane;GO:0031224 intrinsic component of membrane;GO:0044425 membrane part	GO:0003674 molecular_function
Fbln5	0.253837	4.75074e-05	0	fibulin 5	GO:0098867 intramembranous bone growth;GO:0048251 elastic fiber assembly;GO:2000121 regulation of removal of superoxide radicals	GO:0071953 elastic fiber;GO:0044420 extracellular matrix component;GO:0062023 collagen-containing extracellular matrix	GO:0030023 extracellular matrix constituent conferring elasticity;GO:0097493 structural molecule activity conferring elasticity;GO:0005178 integrin binding
Anxa1	0.285476	6.07201e-05	0	annexin A1	GO:1900138 negative regulation of phospholipase A2 activity;GO:0097350 neutrophil clearance;GO:0014839 myoblast migration involved in skeletal muscle regeneration	GO:0042629 mast cell granule;GO:0031232 extrinsic component of external side of plasma membrane;GO:0001533 cornified envelope	GO:1990814 DNA/DNA annealing activity;GO:0033676 double-stranded DNA-dependent ATPase activity;GO:0036121 double-stranded DNA-dependent ATP-dependent DNA helicase activity
Hbegf	0.324102	0.000119384	0	heparin-binding EGF-like growth factor	GO:0051543 regulation of elastin biosynthetic process;GO:0051545 negative regulation of elastin biosynthetic process;GO:0051542 elastin biosynthetic process	GO:0009986 cell surface;GO:0005887 integral component of plasma membrane;GO:0031226 intrinsic component of plasma membrane	GO:0005154 epidermal growth factor receptor binding;GO:0008083 growth factor activity;GO:0070851 growth factor receptor binding
Morf4l2	0.284461	0.000120859	0	mortality factor 4 like 2	GO:0043968 histone H2A acetylation;GO:0043967 histone H4 acetylation;GO:0016575 histone deacetylation	GO:0035267 NuA4 histone acetyltransferase complex;GO:0043189 H4/H2A histone acetyltransferase complex;GO:1902562 H4 histone acetyltransferase complex	(Human)GO:0005515 protein binding;GO:0005488 binding;GO:0003674 molecular_function
Sfn	0.304034	0.000156717	0	stratifin	GO:0010481 epidermal cell division;GO:0010482 regulation of epidermal cell division;GO:0003334 keratinocyte development	GO:0005576 extracellular region;GO:0005829 cytosol;GO:0005634 nucleus	GO:0051219 phosphoprotein binding;GO:0019901 protein kinase binding;GO:0019904 protein domain specific binding
Slc34a1	0.262101	0.005035	0	solute carrier family 34 (sodium phosphate), member 1	GO:1901684 arsenate ion transmembrane transport;GO:2000185 regulation of phosphate transmembrane transport;GO:2000187 positive regulation of phosphate transmembrane transport	GO:0031526 brush border membrane;GO:0005903 brush border;GO:0072686 mitotic spindle	GO:0005436 sodium:phosphate symporter activity;GO:0015370 solute:sodium symporter activity;GO:0015294 solute:cation symporter activity
Pdap1	0.359958	0.0090636	0	PDGFA associated protein 1	GO:0048008 platelet-derived growth factor receptor signaling pathway;GO:0007169 transmembrane receptor protein tyrosine kinase signaling pathway;GO:0007167 enzyme linked receptor protein signaling pathway	GO:0005615 extracellular space;GO:0044421 extracellular region part;GO:0005576 extracellular region	GO:0048407 platelet-derived growth factor binding;GO:0019838 growth factor binding;GO:0005515 protein binding
Serpine1	0.39964	0.0314739	0	serine (or cysteine) peptidase inhibitor, clade E, member 1	GO:0035490 regulation of leukotriene production involved in inflammatory response;GO:0035491 positive regulation of leukotriene production involved in inflammatory response;GO:1901331 positive regulation of odontoblast differentiation	GO:0042583 chromaffin granule;GO:0070062 extracellular exosome;GO:1903561 extracellular vesicle	GO:0004867 serine-type endopeptidase inhibitor activity;GO:0002020 protease binding;GO:0004866 endopeptidase inhibitor activity

## Sheet: S_Table_06
Supplementary Table 6: Genes correlated to the trajectory on scRNA-seq
Gene	morans_test_statistic	morans_I	vst.mean	vst.variance	vst.variance.expected	vst.variance.standardized	vst.variable	q_value
Ccl20	37.7223	0.156415	0.00166945	0.00222376	0.00172447	1.28953	TRUE	0
Gkn3	47.5829	0.2154	0.00612131	0.00719881	0.00641041	1.12299	TRUE	0
Gpx3	38.1058	0.1777	4.28436	10.9222	13.968	0.781945	FALSE	0
Gsdmc2	53.1866	0.244286	0.0275459	0.149812	0.0292244	4.52387	TRUE	0
Kap	46.666	0.217795	2.26461	7.27842	5.31653	1.36902	TRUE	0
Klk1	70.1712	0.327632	2.79855	12.8478	7.28309	1.76406	TRUE	0
Msln	40.895	0.181596	0.00584307	0.0147168	0.00611784	2.27116	TRUE	0
mt-Atp6	38.8685	0.181294	28.9908	256.802	343.479	0.747651	FALSE	0
mt-Co1	38.5922	0.179964	27.0042	233.459	302.65	0.771384	FALSE	0
mt-Co3	44.5078	0.207637	40.6088	538.154	631.086	0.852742	FALSE	0
mt-Cytb	38.7516	0.18046	30.1285	328.89	367.963	0.893812	FALSE	0
S100a8	39.76	0.185408	0.183918	0.243649	0.211703	1.1509	TRUE	0
S100a9	47.8974	0.223444	0.224541	0.316113	0.263889	1.19791	TRUE	0
Sprr2f	44.3995	0.206325	0.0478575	0.0778649	0.05132	1.51724	TRUE	0
Trp63	37.6759	0.172278	0.0102949	0.0140883	0.0108029	1.30412	TRUE	0
S100g	35.269	0.164544	1.25014	4.58283	2.27133	2.01769	TRUE	7.96545e-270
mt-Co2	34.9189	0.162849	23.6032	180.2	238.449	0.75572	FALSE	1.6451e-264
Sparc	34.8691	0.162629	3.22371	11.0003	9.01748	1.21989	TRUE	8.82784e-264
Krt15	34.5488	0.160942	0.180579	1.38709	0.20751	5.76634	TRUE	5.68135e-259
Sprr1a	34.2599	0.159816	0.616305	1.59362	0.881143	1.80858	TRUE	1.12843e-254
Rasl11a	34.0076	0.15865	0.912076	1.77963	1.47591	1.20578	TRUE	5.94975e-251
Cd74	33.9425	0.158254	4.52922	31.3736	15.2336	2.05951	TRUE	5.2006e-250
C1qb	33.3372	0.155505	0.639955	1.58032	0.924996	1.70847	TRUE	3.52593e-241
Nphs1	32.8287	0.153119	0.524763	0.983662	0.717817	1.37035	TRUE	6.94448e-234
Acta2	32.4752	0.151484	1.69115	3.77322	3.47898	1.08458	TRUE	6.95173e-229
mt-Nd2	32.2742	0.150326	16.143	88.3169	123.021	0.717903	FALSE	4.50574e-226
Krt5	31.9415	0.148232	0.0511964	0.177172	0.0549968	3.2215	TRUE	1.90919e-221
Mt1	31.3468	0.146198	2.14775	5.91332	4.9185	1.20226	TRUE	2.79131e-213
Umod	31.1386	0.145236	1.76822	4.39297	3.70879	1.18447	TRUE	1.8119e-210
Ly6a	30.6761	0.143072	1.8389	4.34671	3.92429	1.10764	TRUE	2.8741e-204
Nphs2	30.097	0.140371	0.75793	1.30905	1.15355	1.1348	TRUE	1.24442e-196
Fxyd2	29.6852	0.138406	3.10824	8.89922	8.53194	1.04305	FALSE	2.7092e-191
Tagln	29.3868	0.137043	2.14636	5.65405	4.91383	1.15064	TRUE	1.78152e-187
H2-Aa	29.3813	0.137028	1.51725	4.24087	2.98067	1.42279	TRUE	2.03541e-187
Igfbp7	29.2202	0.136009	8.14886	66.336	39.0225	1.69994	TRUE	2.2288e-185
Cbr2	29.1994	0.135668	0.0520312	0.0988784	0.0559195	1.76823	TRUE	3.98983e-185
Cdkn1c	29.1569	0.13598	1.37563	3.69354	2.59596	1.42281	TRUE	1.34249e-184
C1qa	28.1283	0.131164	0.623261	1.4823	0.893972	1.6581	TRUE	8.44454e-172
Synpo	27.7721	0.129477	0.330551	0.431758	0.410053	1.05293	TRUE	1.75778e-167
Ly6e	26.6824	0.124414	1.58625	3.87747	3.17501	1.22125	TRUE	1.33527e-154
Wfdc2	26.6833	0.124415	1.6675	3.932	3.40956	1.15323	TRUE	1.33527e-154
Podxl	26.5359	0.12373	0.726767	1.16329	1.09161	1.06566	TRUE	6.46372e-153
Mgp	26.2961	0.122492	5.98525	50.2806	23.677	2.1236	TRUE	3.59326e-150
H2-Eb1	25.5371	0.119065	1.32499	3.67448	2.4631	1.49181	TRUE	1.26291e-141
Tm4sf1	25.215	0.11756	1.00334	2.00945	1.67894	1.19686	TRUE	4.43235e-138
Rgs5	24.8811	0.115999	1.2429	2.36486	2.25309	1.04961	FALSE	1.88235e-134
H2-Ab1	24.6586	0.11496	1.1113	2.2804	1.93041	1.18131	TRUE	4.59942e-132
Enpep	24.4812	0.114108	0.398998	0.566612	0.512248	1.10613	TRUE	3.54859e-130
Itm2b	24.344	0.113391	4.90595	22.0708	17.2687	1.27808	TRUE	9.95946e-129
Fth1	24.0668	0.111982	6.60518	34.1555	27.7375	1.23138	TRUE	8.09033e-126
mt-Nd4	23.8045	0.110539	16.9841	98.0357	134.273	0.730122	FALSE	4.27625e-123
Pth1r	23.7374	0.110642	0.475237	0.681964	0.633983	1.07568	TRUE	2.07343e-122
Cxcl9	23.7196	0.110521	0.234001	0.296188	0.276314	1.07193	TRUE	3.10248e-122
Aqp2	22.9762	0.10709	2.08125	12.1231	4.6973	2.58086	TRUE	1.08584e-114
Sema3g	22.8965	0.106699	0.354758	0.496711	0.445468	1.11503	TRUE	6.65562e-114
Gstm1	22.6972	0.105793	1.02755	2.25724	1.73427	1.30155	TRUE	6.20375e-112
Id3	22.654	0.105591	0.884808	1.75517	1.41699	1.23866	TRUE	1.62358e-111
Fxyd3	22.6479	0.105363	0.104619	0.324705	0.115359	2.81472	TRUE	1.83378e-111
Cd81	22.6368	0.105511	1.20117	2.61162	2.14887	1.21535	TRUE	2.31883e-111
Myl6	22.4113	0.104423	3.06566	10.2734	8.35565	1.22952	TRUE	3.7011e-109
H2-Q6	22.2706	0.103778	0.353645	0.446289	0.443822	1.00556	FALSE	8.48423e-108
Vim	22.2562	0.103732	1.39121	3.44279	2.63734	1.3054	TRUE	1.15192e-107
Hsd11b2	22.2482	0.103694	0.929048	2.1973	1.513	1.45228	TRUE	1.35609e-107
Tac2	21.959	0.100426	0.00918197	0.00965683	0.0096269	1.00311	FALSE	8.07766e-105
Krt14	21.7291	0.100421	0.0203116	0.0232444	0.0214087	1.08575	TRUE	1.21738e-102
Rps8	21.3853	0.0995973	3.88453	13.8795	11.9993	1.15669	TRUE	2.01599e-99
H2-Q7	21.384	0.0996486	0.555648	0.801383	0.771767	1.03837	FALSE	2.0427e-99
Chchd2	21.3137	0.0993194	1.79855	3.82748	3.80071	1.00704	FALSE	9.06282e-99
Rpl7a	21.1059	0.0983562	1.1995	2.21819	2.14474	1.03425	FALSE	7.39541e-97
Ppia	21.0534	0.0980796	3.09794	10.6901	8.48918	1.25926	TRUE	2.21194e-96
Rps4x	20.9788	0.097746	2.22705	5.70129	5.1873	1.09909	TRUE	1.04846e-95
Clic5	20.9763	0.0977414	0.512521	0.735858	0.696763	1.05611	TRUE	1.08954e-95
Clca3a2	20.9402	0.0969982	0.0306066	0.0458206	0.032555	1.40748	TRUE	2.29495e-95
Mafb	20.9394	0.0975721	0.59961	0.910893	0.850593	1.07089	TRUE	2.30234e-95
Clu	20.9337	0.097552	0.894825	1.60875	1.43854	1.11832	TRUE	2.55834e-95
Aldoa	20.8312	0.0970718	1.37173	2.83367	2.58565	1.09592	TRUE	2.1603e-94
Celf3	20.7899	0.0783189	0.000834725	0.00083426	0.000842391	0.990348	FALSE	5.04272e-94
Crip1	20.7316	0.0966053	1.44268	2.84684	2.77571	1.02562	FALSE	1.67653e-93
S100a11	20.6689	0.0963012	2.12549	6.26118	4.84402	1.29256	TRUE	6.07756e-93
Gas1	20.5985	0.0959777	0.575682	1.0164	0.807395	1.25886	TRUE	2.57496e-92
S100a6	20.2871	0.094516	2.11408	9.99478	4.80603	2.07963	TRUE	1.5017e-89
Fxyd4	20.1789	0.094024	0.894268	2.26936	1.43734	1.57886	TRUE	1.32926e-88
Rpl30	20.0762	0.0935293	2.24346	5.79237	5.24363	1.10465	TRUE	1.04461e-87
Rps21	20.0453	0.0933572	3.33584	11.4767	9.49918	1.20817	TRUE	1.91959e-87
Uqcr10	19.8203	0.0923488	1.09766	1.87551	1.89798	0.98816	FALSE	1.69979e-85
Defb1	19.7495	0.0920177	0.95409	1.82673	1.56828	1.1648	TRUE	6.85371e-85
Atp5e	19.6678	0.0916294	1.70812	3.713	3.52912	1.0521	TRUE	3.40298e-84
Cst3	19.5368	0.0910114	2.15442	5.49215	4.94092	1.11156	TRUE	4.41302e-83
Sdc4	19.2973	0.0899	1.65888	3.28967	3.38436	0.97202	FALSE	4.62445e-81
Ubb	19.2663	0.0897038	4.07652	17.7656	12.9293	1.37406	TRUE	8.32325e-81
Dcn	19.2384	0.0896189	0.474124	0.691927	0.632143	1.09457	TRUE	1.40973e-80
Myl9	19.1466	0.0891997	0.876739	1.3956	1.3997	0.997069	FALSE	8.17073e-80
Nes	19.0942	0.0889446	0.494157	0.763256	0.665568	1.14677	TRUE	2.20552e-79
Cox6c	19.0082	0.0885343	2.40679	5.43537	5.81667	0.934446	FALSE	1.12734e-78
Igfbp2	18.9831	0.0883514	0.174457	0.3233	0.19986	1.61763	TRUE	1.79969e-78
Aqp3	18.8314	0.087725	0.744018	1.37949	1.12576	1.22538	TRUE	3.16216e-77
Pdzk1ip1	18.747	0.0873326	0.991096	1.93368	1.65119	1.17108	TRUE	1.53644e-76
C1qc	18.679	0.0870017	0.466889	0.852368	0.620226	1.37429	TRUE	5.44419e-76
H2-D1	18.6167	0.0867232	1.27935	2.6144	2.34553	1.11463	TRUE	1.72724e-75
mt-Nd1	18.536	0.0860982	11.9627	54.3905	73.8543	0.736456	FALSE	7.68974e-75
Oaz1	18.53	0.0863186	1.15748	2.14942	2.04166	1.05278	TRUE	8.5088e-75
Egf	18.5087	0.086206	0.460211	0.88361	0.609298	1.45021	TRUE	1.25168e-74
Igfbp4	18.3481	0.085451	0.395938	0.63612	0.50754	1.25334	TRUE	2.41356e-73
Bgn	18.1644	0.0846092	0.814413	1.46151	1.26862	1.15205	TRUE	6.9076e-72
Junb	18.1017	0.0842909	2.82109	8.20762	7.37133	1.11345	TRUE	2.14103e-71
Rpl35a	18.0734	0.0841616	2.71425	8.00098	6.95671	1.15011	TRUE	3.54121e-71
Fau	18.0316	0.0839569	3.14663	10.2437	8.69221	1.1785	TRUE	7.47948e-71
Slc12a1	18.023	0.0839479	1.26238	2.68176	2.30232	1.16481	TRUE	8.66091e-71
Ctsl	17.8102	0.0829551	1.06845	1.88566	1.82915	1.03089	FALSE	3.92718e-69
Cox8a	17.7886	0.0828293	2.6867	6.95664	6.85135	1.01537	FALSE	5.72948e-69
Rpl21	17.6783	0.0823082	3.10351	9.8184	8.51228	1.15344	TRUE	4.03972e-68
Rps11	17.6466	0.0821801	2.03144	4.86876	4.53418	1.07379	TRUE	7.01349e-68
Nupr1	17.5252	0.0816234	1.11324	2.24239	1.93505	1.15883	TRUE	5.91529e-67
Rps9	17.4789	0.0813921	2.26906	6.34256	5.33193	1.18954	TRUE	1.32361e-66
Sec62	17.3707	0.0808996	0.774903	1.20982	1.18775	1.01858	FALSE	8.69891e-66
Cox6b1	17.351	0.0808078	1.26349	2.17686	2.30514	0.944351	FALSE	1.21473e-65
Rpl7	17.3359	0.0807353	1.55008	3.4165	3.07258	1.11193	TRUE	1.56609e-65
Bcam	17.3029	0.0805811	0.682805	1.18631	1.00614	1.17907	TRUE	2.75736e-65
Rps15	17.2323	0.0802515	1.49889	3.29822	2.9297	1.12579	TRUE	9.28727e-65
Wt1	17.1497	0.0798131	0.191987	0.24646	0.2219	1.11068	TRUE	3.83062e-64
EYFP	17.1279	0.0780758	0.0105732	0.0126908	0.0110981	1.14351	TRUE	5.52444e-64
Cxcl14	17.0076	0.0791626	0.244853	0.393134	0.290708	1.35233	TRUE	4.29538e-63
Lyz2	16.9911	0.0791239	1.63968	3.93387	3.32854	1.18186	TRUE	5.64711e-63
Kcnk2	16.9853	0.0785504	0.0286589	0.0512241	0.0304372	1.68294	TRUE	6.18226e-63
Ccl12	16.8965	0.07862	0.162215	0.213312	0.184689	1.15498	TRUE	2.77557e-62
1700016K19Rik	16.8788	0.0667033	0.00111297	0.00111204	0.00113591	0.978986	FALSE	3.72009e-62
Atp5mpl	16.8106	0.078283	0.909015	1.35242	1.46926	0.920479	FALSE	1.16873e-61
Tmem52b	16.7316	0.0779073	0.527268	0.854948	0.722147	1.1839	TRUE	4.38087e-61
Apoe	16.6893	0.0776678	4.04118	19.9337	12.756	1.56269	TRUE	8.84191e-61
Rps20	16.5225	0.0769168	2.69393	8.64329	6.87896	1.25648	TRUE	1.41379e-59
Prdx5	16.4984	0.0768221	1.43934	2.72732	2.76666	0.985782	FALSE	2.08991e-59
Ccl11	16.4968	0.0766665	0.0837507	0.103476	0.0915117	1.13075	TRUE	2.13004e-59
Rpl28	16.4409	0.0765424	2.266	5.74052	5.32134	1.07877	TRUE	5.32329e-59
Klf2	16.3548	0.0761507	1.49972	3.4268	2.93201	1.16875	TRUE	2.17997e-58
Rps27a	16.3514	0.0761169	2.66945	7.33963	6.78568	1.08164	TRUE	2.28781e-58
Rps29	16.3397	0.0760135	4.42988	15.5187	14.7147	1.05464	TRUE	2.75353e-58
Rps3a1	16.253	0.0756574	2.63523	7.20534	6.65614	1.08251	TRUE	1.12873e-57
Atp5g1	16.2276	0.0755587	0.975237	1.54044	1.61548	0.95355	FALSE	1.69574e-57
Ndufa3	16.2094	0.0754732	0.82443	1.36716	1.28939	1.06031	TRUE	2.26422e-57
Calm2	16.1862	0.0753648	1.28659	2.6938	2.36403	1.13949	TRUE	3.27576e-57
Atp5h	16.1685	0.0752824	1.23317	2.37534	2.22861	1.06584	TRUE	4.33453e-57
Rpl9	16.1612	0.0752353	2.23205	5.95616	5.20446	1.14443	TRUE	4.84559e-57
Tle5	16.1566	0.0752268	0.897885	1.55066	1.44515	1.07301	TRUE	5.18932e-57
Ifitm2	16.0896	0.0749141	1.01141	1.78083	1.69731	1.04921	FALSE	1.52294e-56
Atp1a1	16.0869	0.0748968	1.66388	3.1283	3.39898	0.920363	FALSE	1.5801e-56
Jund	16.0523	0.0747117	3.06789	9.65139	8.36483	1.15381	TRUE	2.74373e-56
Slc25a5	16.0367	0.0746665	1.11018	1.8409	1.92775	0.954948	FALSE	3.50292e-56
Mpc2	16.0142	0.0745599	0.720367	1.09211	1.07903	1.01212	FALSE	4.99376e-56
Ier2	15.9776	0.07439	0.872844	1.51375	1.39139	1.08794	TRUE	8.93607e-56
Adh1	15.9736	0.0743316	0.222593	0.30947	0.261344	1.18415	TRUE	9.45669e-56
Rps3	15.9285	0.0741574	1.52337	3.34944	2.99772	1.11733	TRUE	1.93615e-55
Uqcr11	15.9142	0.0740942	1.06761	1.79866	1.8272	0.984379	FALSE	2.41647e-55
Atp5j	15.907	0.0740601	1.25821	2.28566	2.29174	0.997349	FALSE	2.69163e-55
Rpl37	15.8445	0.0737371	3.06093	8.93506	8.33615	1.07184	TRUE	7.24524e-55
Sparcl1	15.8266	0.0736812	0.606288	0.856637	0.862773	0.992888	FALSE	9.56965e-55
Rpl34	15.8193	0.0736404	2.05787	5.04313	4.62048	1.09147	TRUE	1.06772e-54
Nr4a1	15.7923	0.0735228	0.702003	1.11991	1.04319	1.07355	TRUE	1.62823e-54
Rps2	15.7769	0.0734412	2.15303	5.59361	4.93625	1.13317	TRUE	2.06474e-54
Rpl8	15.7444	0.0732946	1.86311	4.37424	3.99914	1.0938	TRUE	3.42847e-54
Rpsa	15.6869	0.0730184	2.30746	6.44232	5.46544	1.17874	TRUE	8.45344e-54
Myl12a	15.6702	0.0729538	0.982193	1.83937	1.63111	1.12768	TRUE	1.09192e-53
Rps7	15.6519	0.0728599	1.93823	4.31347	4.23479	1.01858	FALSE	1.44154e-53
Tsc22d1	15.6518	0.0728667	1.26989	2.28617	2.32141	0.98482	FALSE	1.44154e-53
Hist1h2ap	15.6488	0.0705373	0.00723428	0.00774058	0.00757797	1.02146	FALSE	1.50104e-53
Ndufa11	15.5844	0.0725457	0.50473	0.746568	0.683465	1.09233	TRUE	4.09311e-53
Tmem59	15.5825	0.0725428	0.722315	1.06509	1.08286	0.983594	FALSE	4.19042e-53
Rpl18	15.5667	0.0724669	1.60184	3.50048	3.21952	1.08727	TRUE	5.33654e-53
Ifitm3	15.5535	0.0724074	1.30662	2.52549	2.41553	1.04552	FALSE	6.52282e-53
Ndufa13	15.5413	0.0723512	0.831664	1.3446	1.30447	1.03077	FALSE	7.83655e-53
Atp5l	15.5111	0.0722078	1.41653	2.41065	2.70509	0.891154	FALSE	1.2487e-52
Cebpd	15.4434	0.0718921	0.711464	1.0659	1.06161	1.00405	FALSE	3.55564e-52
Serf2	15.4066	0.0717193	1.532	3.01498	3.02182	0.997735	FALSE	6.24634e-52
Cox7c	15.3861	0.0716166	2.03728	4.37211	4.5532	0.960228	FALSE	8.48024e-52
Psap	15.3864	0.0716277	0.942682	1.54027	1.54301	0.998224	FALSE	8.48024e-52
Gapdh	15.3656	0.0715236	1.86227	4.43719	3.99655	1.11025	TRUE	1.15749e-51
Egr1	15.2878	0.0711611	1.78492	3.56269	3.75929	0.947703	FALSE	3.8085e-51
Rpl3	15.2695	0.0710784	1.48581	3.09985	2.8936	1.07128	TRUE	5.01532e-51
Atp5b	15.2504	0.0709887	1.54368	2.92392	3.05458	0.957223	FALSE	6.68051e-51
Rps5	15.2379	0.0709275	1.78492	4.11209	3.75929	1.09385	TRUE	8.04489e-51
Rpl41	15.2136	0.0707143	5.83111	30.6002	22.71	1.34743	TRUE	1.15992e-50
Cd59a	15.1793	0.0706516	0.474402	0.632381	0.632603	0.999649	FALSE	1.94859e-50
Rpl27a	15.1647	0.0705739	2.44073	6.61394	5.93863	1.11371	TRUE	2.41876e-50
Cox6a1	15.1618	0.0705778	1.03979	1.73429	1.76249	0.984002	FALSE	2.51565e-50
Cebpb	15.1545	0.0705438	0.883417	1.41613	1.414	1.0015	FALSE	2.79427e-50
Tk1	15.1471	0.0694438	0.0147468	0.0189865	0.0155317	1.22243	TRUE	3.11314e-50
Rpl10a	15.134	0.0704462	1.43907	3.15034	2.76591	1.13899	TRUE	3.75942e-50
Uba52	15.134	0.0704389	2.0089	4.71019	4.46108	1.05584	TRUE	3.75942e-50
Zfp36	15.1316	0.0704325	1.67223	4.128	3.4234	1.20582	TRUE	3.87719e-50
Rpl15	14.9969	0.0698035	1.61937	3.32905	3.26986	1.0181	FALSE	2.95722e-49
Pfn1	14.9801	0.0697286	1.08236	2.03942	1.86182	1.09539	TRUE	3.79238e-49
Rps24	14.963	0.0696156	3.399	10.4325	9.77492	1.06727	TRUE	4.87648e-49
Rps23	14.9275	0.0694747	1.91903	4.52141	4.17409	1.08321	TRUE	8.27149e-49
H2-K1	14.8242	0.0690003	1.05565	1.99857	1.79927	1.11077	TRUE	3.84994e-48
Btg2	14.8001	0.0688695	2.57123	6.07021	6.41655	0.946025	FALSE	5.4817e-48
Bsg	14.7995	0.068884	0.802727	1.29506	1.24452	1.04061	FALSE	5.50385e-48
Atp5g2	14.7962	0.068869	0.950751	1.60821	1.56087	1.03033	FALSE	5.75296e-48
Tmbim6	14.7797	0.0687922	0.961881	1.53014	1.58561	0.965013	FALSE	7.31313e-48
Stmn1	14.7704	0.068666	0.134947	0.182452	0.151367	1.20536	TRUE	8.34457e-48
Slc12a3	14.7557	0.0686145	0.147468	0.191439	0.166589	1.14917	TRUE	1.03318e-47
Rplp1	14.7529	0.0686287	3.59544	12.1836	10.6526	1.14372	TRUE	1.07175e-47
Tomm7	14.7229	0.0685223	0.55537	0.778592	0.771276	1.00949	FALSE	1.66212e-47
Ndufb1-ps	14.7057	0.0684466	0.851141	1.23333	1.34535	0.916739	FALSE	2.13107e-47
Ppp1r1a	14.6761	0.0682953	0.426822	0.810814	0.555673	1.45916	TRUE	3.28351e-47
Serping1	14.649	0.0681723	0.446299	0.591187	0.58675	1.00756	FALSE	4.8749e-47
Cox7b	14.6046	0.0679736	1.13161	1.82375	1.97906	0.921524	FALSE	9.31364e-47
mt-Nd4l	14.5551	0.0677324	1.93573	2.9018	4.22686	0.686514	FALSE	1.91169e-46
Atp1b1	14.5096	0.0675171	2.3222	5.32894	5.51705	0.965905	FALSE	3.70013e-46
Nme2	14.4838	0.0674067	0.628826	0.943739	0.904276	1.04364	FALSE	5.35895e-46
Eif1	14.33	0.0666824	1.98247	4.66738	4.37593	1.0666	TRUE	4.94249e-45
Ier3	14.3272	0.0666738	0.604062	0.948951	0.858707	1.10509	TRUE	5.1242e-45
Rps14	14.3089	0.066586	1.88036	4.49055	4.05281	1.10801	TRUE	6.63749e-45
H3f3a	14.308	0.0665812	1.83278	3.82424	3.90545	0.979207	FALSE	6.68383e-45
Upk3a	14.2852	0.0664623	0.300779	0.351199	0.367531	0.955563	FALSE	9.24301e-45
Rpl24	14.2716	0.0664108	1.89928	4.00321	4.11197	0.97355	FALSE	1.11771e-44
Cox4i1	14.1944	0.0660487	2.01781	4.36818	4.48991	0.972888	FALSE	3.35474e-44
Rpl11	14.1485	0.0658334	2.06956	5.03218	4.65883	1.08014	TRUE	6.41771e-44
Prdx1	14.1075	0.0656496	1.29994	2.21783	2.39832	0.924742	FALSE	1.14323e-43
Cox5a	14.0045	0.0651691	0.850306	1.25952	1.34359	0.937434	FALSE	4.88151e-43
Tmem80	13.9898	0.0649111	0.0598219	0.0863174	0.06456	1.33701	TRUE	5.97361e-43
Fcer1g	13.9445	0.0648737	0.361992	0.505997	0.456203	1.10915	TRUE	1.12336e-42
Calml3	13.9337	0.0639151	0.0136338	0.0195747	0.0143504	1.36405	TRUE	1.3013e-42
Mdh1	13.9141	0.0647465	0.794101	1.18888	1.22683	0.969067	FALSE	1.70231e-42
Spc24	13.8389	0.064292	0.102115	0.128451	0.112468	1.14211	TRUE	4.83797e-42
Atp6v0e	13.799	0.0642058	0.625209	0.879531	0.897574	0.979898	FALSE	8.39109e-42
mt-Nd5	13.7979	0.064181	2.71731	4.69713	6.96845	0.674056	FALSE	8.48183e-42
Rpl37a	13.7832	0.0641088	3.1074	9.72684	8.52847	1.14051	TRUE	1.03431e-41
Rpl13	13.7733	0.0640558	3.52699	11.7523	10.3434	1.13621	TRUE	1.18199e-41
Atp5d	13.7608	0.0640308	0.958542	1.65845	1.57817	1.05087	FALSE	1.39789e-41
Ndufb4	13.7548	0.0640003	0.65665	0.954163	0.956351	0.997711	FALSE	1.51369e-41
Rpl14	13.686	0.0636786	1.46077	3.03339	2.82493	1.07379	TRUE	3.89347e-41
Col4a3	13.6655	0.0635797	0.533667	0.718182	0.733248	0.979452	FALSE	5.13664e-41
Rps10	13.6435	0.0634711	2.29911	5.97981	5.43631	1.09998	TRUE	6.91292e-41
Psca	13.6336	0.0634249	0.385921	0.490322	0.492224	0.996137	FALSE	7.8832e-41
Pfdn5	13.611	0.0633304	0.838342	1.36518	1.31844	1.03545	FALSE	1.06992e-40
Rplp2	13.5964	0.0632554	1.92098	4.35334	4.18023	1.04141	FALSE	1.30203e-40
Ecm1	13.5406	0.0629654	0.195604	0.223627	0.226502	0.987303	FALSE	2.77227e-40
Apela	13.4169	0.062408	0.342794	0.456354	0.427867	1.06658	TRUE	1.47644e-39
Ndufa2	13.4134	0.0624061	0.741514	1.0829	1.12079	0.966199	FALSE	1.54114e-39
Cxcl10	13.3753	0.0621973	0.232053	0.32131	0.273747	1.17375	TRUE	2.5642e-39
Sh3bgrl3	13.3732	0.0622183	0.74374	1.26384	1.12521	1.12321	TRUE	2.62601e-39
Npnt	13.3673	0.062189	0.609349	0.819239	0.868373	0.943418	FALSE	2.83111e-39
Ndufb9	13.3664	0.0621866	0.775459	1.10988	1.18888	0.933552	FALSE	2.85474e-39
Gsn	13.3557	0.0621308	0.464942	0.620118	0.617032	1.005	FALSE	3.28051e-39
Rps15a	13.233	0.0615569	1.96021	4.60988	4.3047	1.0709	TRUE	1.68496e-38
Ccn2	13.2242	0.0615181	0.540902	0.758833	0.745859	1.01739	FALSE	1.88692e-38
Serinc3	13.2138	0.0614742	0.842237	1.21223	1.32661	0.913783	FALSE	2.15733e-38
Atp5g3	13.1815	0.061323	0.799944	1.17706	1.2388	0.950157	FALSE	3.29911e-38
Cox7a2	13.0862	0.0608777	1.14942	1.88833	2.02207	0.93386	FALSE	1.15763e-37
Calb1	13.0838	0.060858	0.439622	0.598218	0.576031	1.03852	FALSE	1.19007e-37
Cd9	13.0715	0.0608068	0.65192	1.01296	0.947434	1.06916	TRUE	1.39344e-37
Itgb5	13.0519	0.0607005	0.314413	0.404874	0.386866	1.04655	FALSE	1.79606e-37
Mgst1	13.0205	0.0605568	0.356149	0.486537	0.447527	1.08717	TRUE	2.70001e-37
Cdk1	12.9827	0.0590192	0.00890373	0.00994018	0.00933315	1.06504	TRUE	4.40545e-37
Plat	12.966	0.0603083	0.450473	0.588835	0.593484	0.992167	FALSE	5.45624e-37
Rps12	12.9624	0.0602765	2.99137	8.70713	8.05151	1.08143	TRUE	5.69981e-37
S100a1	12.9251	0.0601244	0.796049	1.17214	1.23081	0.952331	FALSE	9.23167e-37
Gnai2	12.9156	0.0600771	0.577351	0.786807	0.810386	0.970904	FALSE	1.03985e-36
Park7	12.9124	0.0600611	0.535615	0.7854	0.736637	1.0662	TRUE	1.07952e-36
Timp3	12.9033	0.0600208	1.46132	2.43505	2.82645	0.86152	FALSE	1.2099e-36
Ly6d	12.8968	0.0599402	0.166667	0.324845	0.190188	1.70802	TRUE	1.31215e-36
Krt19	12.8659	0.0598305	0.307179	0.477839	0.376578	1.2689	TRUE	1.95111e-36
Akr1b7	12.8618	0.0598058	0.264608	0.332134	0.317338	1.04662	FALSE	2.04971e-36
Rpl36al	12.8561	0.0598022	0.783528	1.2128	1.20525	1.00626	FALSE	2.19656e-36
Mif	12.8376	0.059712	0.562604	0.848988	0.784082	1.08278	TRUE	2.78114e-36
Rpl32	12.8199	0.0596211	2.4246	6.34124	5.88053	1.07834	TRUE	3.47834e-36
Rps18	12.8113	0.0595913	1.40957	2.66104	2.68641	0.990555	FALSE	3.87174e-36
mt-Nd6	12.7963	0.0595117	0.404007	0.548116	0.519982	1.05411	TRUE	4.68397e-36
Rack1	12.7648	0.0593756	1.08737	1.87102	1.87363	0.998606	FALSE	6.99595e-36
Gpx4	12.7534	0.0593219	1.21174	2.12131	2.17511	0.975267	FALSE	8.06947e-36
Rpl19	12.735	0.0592208	2.58848	6.83283	6.4808	1.05432	TRUE	1.01726e-35
Cox5b	12.7261	0.059194	1.32053	2.43216	2.45154	0.992096	FALSE	1.13578e-35
Atp5md	12.6931	0.0590409	1.05815	1.7208	1.80511	0.953297	FALSE	1.72606e-35
Hadhb	12.6818	0.058956	0.223706	0.303407	0.262797	1.15453	TRUE	1.98587e-35
Vamp8	12.6779	0.0589601	0.421814	0.60243	0.547773	1.09978	TRUE	2.07954e-35
Ndufa5	12.6654	0.0589097	0.655259	0.934558	0.953726	0.979902	FALSE	2.43218e-35
Gm13889	12.6572	0.0588588	0.346411	0.532624	0.433168	1.2296	TRUE	2.68959e-35
Rabac1	12.6553	0.0588582	0.495826	0.709278	0.668382	1.06119	TRUE	2.74501e-35
Magi2	12.6374	0.0587496	0.219811	0.279529	0.257716	1.08464	TRUE	3.43245e-35
Serpinb5	12.637	0.0559513	0.00445186	0.00610319	0.00465482	1.31116	TRUE	3.43278e-35
Trim29	12.6369	0.0568217	0.00528659	0.00637338	0.00553271	1.15195	TRUE	3.43278e-35
Ndufc2	12.6332	0.0587545	0.479132	0.634271	0.64044	0.990367	FALSE	3.58594e-35
Ost4	12.6282	0.0587326	0.528381	0.758588	0.724074	1.04767	FALSE	3.80496e-35
Gas6	12.5954	0.058573	0.366444	0.449316	0.462845	0.970771	FALSE	5.75141e-35
Il17rb	12.583	0.0574203	0.0111297	0.013792	0.0116902	1.1798	TRUE	6.70605e-35
Atox1	12.557	0.0584034	0.686144	1.05204	1.01255	1.039	FALSE	9.2764e-35
Rps26	12.5475	0.0583512	2.1931	5.5263	5.07157	1.08966	TRUE	1.04296e-34
Dag1	12.5455	0.0583401	0.389538	0.526759	0.497738	1.05831	TRUE	1.06581e-34
H2afz	12.5354	0.0582979	0.506678	0.827815	0.686781	1.20535	TRUE	1.20683e-34
Thsd7a	12.5119	0.0581782	0.315526	0.405843	0.388454	1.04476	FALSE	1.61628e-34
Col4a4	12.511	0.058185	0.524763	0.681407	0.717817	0.949276	FALSE	1.62963e-34
Tmem176b	12.474	0.058017	0.989427	1.57963	1.64742	0.958849	FALSE	2.58412e-34
Tuba1b	12.4566	0.057932	0.58069	0.905399	0.816378	1.10904	TRUE	3.20429e-34
Vegfa	12.4066	0.0576952	0.471063	0.655578	0.627091	1.04543	FALSE	5.96946e-34
Cdh16	12.4017	0.057677	0.65665	1.10946	0.956351	1.1601	TRUE	6.32305e-34
Ccl7	12.3675	0.0574601	0.129104	0.149206	0.14433	1.03378	FALSE	9.65556e-34
Bri3	12.3648	0.0575027	0.559265	0.778702	0.778164	1.00069	FALSE	9.95508e-34
Atp5k	12.3613	0.0574901	0.92877	1.47113	1.51239	0.97272	FALSE	1.0365e-33
Selenow	12.3132	0.0572628	0.594046	0.830702	0.840485	0.98836	FALSE	1.87654e-33
Rab3b	12.298	0.0571631	0.223428	0.297686	0.262434	1.13433	TRUE	2.25675e-33
Ndufa7	12.2187	0.0568225	0.725654	1.09365	1.08942	1.00388	FALSE	5.98791e-33
Cox7a2l	12.1816	0.0566443	0.494435	0.705368	0.666037	1.05905	TRUE	9.40758e-33
Ndufa6	12.1761	0.056624	0.750139	1.13098	1.13796	0.993867	FALSE	1.00292e-32
Aplp2	12.1397	0.0564538	0.771285	1.12329	1.18044	0.951594	FALSE	1.56114e-32
Rps17	12.1368	0.0564413	1.05565	1.86721	1.79927	1.03776	FALSE	1.61121e-32
Uqcrq	12.1329	0.0564227	0.882304	1.35408	1.41161	0.959243	FALSE	1.68466e-32
Rpl31	12.1255	0.056388	0.869783	1.45145	1.38486	1.04808	FALSE	1.83907e-32
Gnas	12.0952	0.0562375	2.07624	4.32316	4.6808	0.923594	FALSE	2.65109e-32
Crybb1	12.0817	0.0428678	0.00111297	0.00166867	0.00113591	1.46902	TRUE	3.11372e-32
Uqcrh	12.0717	0.0561367	1.11519	1.81473	1.93971	0.935568	FALSE	3.50585e-32
Ckb	12.0587	0.0560571	0.294658	0.408282	0.358924	1.13752	TRUE	4.09119e-32
Rpl23	12.0583	0.0560495	3.16166	9.92794	8.75524	1.13394	TRUE	4.09934e-32
Socs3	12.0313	0.0559477	0.865609	1.37937	1.37598	1.00247	FALSE	5.6707e-32
Atp6v1f	12.0182	0.0558852	0.719811	1.16806	1.07794	1.08361	TRUE	6.62533e-32
Rps13	12.0167	0.0558764	1.66166	3.4502	3.39248	1.01701	FALSE	6.71882e-32
Rbpms	12.0071	0.0558337	0.684196	0.977056	1.00881	0.968526	FALSE	7.52212e-32
Chchd10	12.0023	0.0558124	0.833055	1.27298	1.30738	0.973694	FALSE	7.94616e-32
Gng11	11.9808	0.0557007	0.367279	0.507429	0.464093	1.09338	TRUE	1.02715e-31
Krt7	11.9698	0.0556543	0.474958	0.633522	0.633523	0.999999	FALSE	1.17006e-31
Gabarap	11.9673	0.0556484	0.814135	1.26408	1.26804	0.996877	FALSE	1.20165e-31
Ndufb11	11.9485	0.0555586	0.593489	0.82023	0.839476	0.977074	FALSE	1.50129e-31
Laptm4a	11.934	0.0554931	0.957151	1.37139	1.57508	0.87068	FALSE	1.78327e-31
Gsta4	11.8973	0.0553112	0.376461	0.529821	0.477888	1.10867	TRUE	2.75975e-31
Ly6c1	11.8158	0.0549247	0.311352	0.386473	0.382505	1.01037	FALSE	7.27864e-31
Gnb2	11.8155	0.0549321	0.44936	0.654407	0.591686	1.106	TRUE	7.28019e-31
Ndufv3	11.8046	0.0548831	0.505287	0.710938	0.684412	1.03876	FALSE	8.269e-31
Tmem213	11.8012	0.054864	0.408737	0.574608	0.527319	1.08968	TRUE	8.57838e-31
Ndufb2	11.7979	0.0548498	0.436839	0.575609	0.571585	1.00704	FALSE	8.89324e-31
Atp5a1	11.7273	0.0545272	1.03895	1.54315	1.76056	0.876513	FALSE	2.04701e-30
Atp6v0c	11.7132	0.0544616	0.967724	1.42339	1.59865	0.89037	FALSE	2.40966e-30
Tpm2	11.7002	0.0543959	0.522259	0.731066	0.713495	1.02463	FALSE	2.80212e-30
Rogdi	11.6977	0.0543047	0.102949	0.134124	0.11343	1.18244	TRUE	2.87603e-30
Ppib	11.6948	0.0543742	0.700056	1.05334	1.03941	1.0134	FALSE	2.96697e-30
Ubc	11.6493	0.0541512	2.44073	6.40353	5.93863	1.07828	TRUE	5.04921e-30
Trim71	11.6116	0.0453856	0.00111297	0.00111204	0.00113591	0.978986	FALSE	7.83247e-30
Mgst3	11.6102	0.053957	0.257652	0.343283	0.307896	1.11493	TRUE	7.9363e-30
Mal	11.6094	0.0539763	0.875904	1.26598	1.39792	0.905615	FALSE	7.98678e-30
Rps27	11.6013	0.0539277	2.25682	5.55523	5.28963	1.05021	FALSE	8.75283e-30
Eef2	11.5935	0.0539016	1.19338	1.97623	2.12961	0.927979	FALSE	9.55925e-30
Upk3bl	11.5914	0.0509288	0.0033389	0.00388531	0.00348356	1.11533	TRUE	9.77328e-30
Il18r1	11.5749	0.0528978	0.0105732	0.0115776	0.0110981	1.0432	FALSE	1.18074e-29
Atp5f1	11.5642	0.053763	0.682805	1.00484	1.00614	0.998714	FALSE	1.33444e-29
Rps16	11.557	0.053715	2.66722	7.54022	6.77723	1.11258	TRUE	1.44593e-29
Rpl18a	11.5456	0.0536733	1.82526	4.4465	3.88236	1.14531	TRUE	1.64701e-29
B2m	11.5426	0.0536638	1.15804	1.92715	2.04301	0.943286	FALSE	1.70016e-29
Pclaf	11.5242	0.0532255	0.0283806	0.032036	0.0301348	1.06309	TRUE	2.0991e-29
Edf1	11.5119	0.0535133	0.442404	0.641964	0.580489	1.1059	TRUE	2.41411e-29
Klk1b4	11.5077	0.0419796	0.000834725	0.00083426	0.000842391	0.990348	FALSE	2.52648e-29
Selenop	11.498	0.0534548	0.709794	0.968081	1.05835	0.91471	FALSE	2.81947e-29
Ndufa4	11.4736	0.0533398	1.39761	2.39099	2.6544	0.900763	FALSE	3.73185e-29
Cfh	11.4382	0.0531761	1.11436	1.67548	1.93771	0.864669	FALSE	5.59308e-29
Rpl39	11.4275	0.0531072	2.84418	7.68014	7.46219	1.02921	FALSE	6.31193e-29
Hint1	11.426	0.0531181	0.703116	0.998671	1.04535	0.955346	FALSE	6.40586e-29
Rps25	11.4176	0.0530781	1.5	2.8568	2.93278	0.974094	FALSE	7.03286e-29
Hcfc1r1	11.4152	0.053053	0.32276	0.451878	0.398818	1.13304	TRUE	7.19245e-29
Slc25a3	11.4154	0.0530688	1.27379	2.19554	2.33133	0.941757	FALSE	7.19245e-29
Smoc2	11.4112	0.0530167	0.205899	0.268755	0.239703	1.1212	TRUE	7.50964e-29
Pf4	11.4059	0.0529254	0.0854201	0.108204	0.0934039	1.15845	TRUE	7.95621e-29
Arpc2	11.4032	0.0530115	0.716194	0.972034	1.07085	0.90772	FALSE	8.1887e-29
Slc9a3r2	11.3964	0.0529547	0.232888	0.295038	0.274846	1.07347	TRUE	8.82214e-29
Tpi1	11.3742	0.0528724	0.517251	0.73516	0.704875	1.04297	FALSE	1.13582e-28
Slc8a1	11.3269	0.0526359	0.264886	0.327255	0.317718	1.03002	FALSE	1.94387e-28
Spic	11.319	0.0512997	0.00723428	0.00829722	0.00757797	1.09491	TRUE	2.12303e-28
Eif3m	11.3176	0.0526071	0.491931	0.680286	0.661823	1.0279	FALSE	2.15009e-28
Nenf	11.2875	0.0524586	0.341124	0.43189	0.425426	1.01519	FALSE	3.02293e-28
Gsto1	11.2815	0.0523707	0.112688	0.158464	0.124806	1.26968	TRUE	3.22523e-28
Gng5	11.2799	0.0524362	0.961881	1.57077	1.58561	0.99064	FALSE	3.27798e-28
Il1b	11.2535	0.0523039	0.399833	0.540061	0.513535	1.05165	TRUE	4.40889e-28
Ndufs5	11.2073	0.0520938	0.55537	0.743524	0.771276	0.964018	FALSE	7.41838e-28
Clcnkb	11.1971	0.0520235	0.225932	0.299066	0.265709	1.12554	TRUE	8.30227e-28
Rhpn1	11.1803	0.0519124	0.127713	0.155408	0.142662	1.08934	TRUE	1.00093e-27
Elob	11.1501	0.05183	0.978297	1.67891	1.62235	1.03486	FALSE	1.40156e-27
Myl12b	11.1487	0.0518202	0.572065	0.842147	0.800925	1.05147	TRUE	1.41937e-27
Spink6	11.1417	0.0509	0.0130774	0.0156931	0.0137594	1.14054	TRUE	1.53215e-27
Atp5j2	11.1264	0.0517194	1.00807	1.73804	1.6897	1.0286	FALSE	1.8133e-27
Zbtb20	11.1004	0.0515975	0.831386	1.11712	1.30389	0.856761	FALSE	2.42031e-27
Lcn2	11.0931	0.051553	0.397051	0.616869	0.509251	1.21133	TRUE	2.62119e-27
Rpl10	11.0831	0.0515121	1.78909	3.91654	3.77195	1.03833	FALSE	2.9224e-27
Ndufc1	11.0814	0.0515079	0.732053	1.05565	1.10204	0.957907	FALSE	2.97045e-27
Sem1	11.07	0.0514545	0.700334	0.990331	1.03995	0.952287	FALSE	3.36538e-27
Rpl22l1	11.0696	0.0514527	0.679188	0.949375	0.999203	0.950132	FALSE	3.37014e-27
Tacstd2	11.0632	0.0514056	0.291597	0.392543	0.354638	1.10688	TRUE	3.60942e-27
Selenom	11.0585	0.0513858	0.293823	0.351161	0.357754	0.981572	FALSE	3.79674e-27
Tdrd5	11.0422	0.051221	0.0770729	0.0906348	0.0839378	1.07979	TRUE	4.54029e-27
Rpl36	11.0364	0.0512892	2.2276	5.75726	5.18921	1.10947	TRUE	4.82982e-27
Naca	11.0093	0.0511719	1.08653	1.84305	1.87166	0.984716	FALSE	6.50543e-27
Ndufb7	10.9778	0.0510196	0.500556	0.698163	0.676379	1.03221	FALSE	9.20873e-27
Kifc1	10.9678	0.0459307	0.00166945	0.00166713	0.00172447	0.966745	FALSE	1.02552e-26
Ass1	10.9662	0.0509671	0.518364	0.603197	0.706788	0.853435	FALSE	1.04093e-26
Fis1	10.9558	0.050912	0.382582	0.513484	0.48715	1.05406	TRUE	1.16467e-26
Ptpro	10.9367	0.0507731	0.123817	0.147482	0.138008	1.06865	TRUE	1.43494e-26
Atp5o.1	10.9291	0.0507963	0.705064	0.998989	1.04914	0.952202	FALSE	1.55576e-26
Lpl	10.894	0.0506219	0.352532	0.433159	0.442179	0.979603	FALSE	2.28288e-26
Slc34a1	10.8595	0.0504682	0.548136	0.683599	0.758535	0.90121	FALSE	3.32577e-26
Nsl1	10.8453	0.0459984	0.00222593	0.0022216	0.00231253	0.960677	FALSE	3.8749e-26
Mfge8	10.8418	0.0503788	0.376183	0.478542	0.477468	1.00225	FALSE	4.00492e-26
Npm1	10.8418	0.0503878	0.695326	1.03573	1.03025	1.00532	FALSE	4.00492e-26
Tmsb4x	10.7824	0.0499566	11.2315	87.7571	66.4243	1.32116	TRUE	7.63392e-26
Fmc1	10.7726	0.0500398	0.222593	0.281081	0.261344	1.07552	TRUE	8.47422e-26
Pnn	10.7687	0.0500257	0.2532	0.325519	0.301891	1.07827	TRUE	8.81855e-26
Sumo2	10.754	0.0499748	0.554257	0.780384	0.769312	1.01439	FALSE	1.03131e-25
Ctss	10.7476	0.0499382	0.384808	0.547401	0.490531	1.11594	TRUE	1.10258e-25
Rpl38	10.7306	0.0498534	2.72844	7.31282	7.01123	1.04301	FALSE	1.32273e-25
Tyrobp	10.7254	0.0498314	0.346967	0.517766	0.433985	1.19305	TRUE	1.39594e-25
Ndufb10	10.6874	0.0496625	0.501391	0.668103	0.677794	0.985701	FALSE	2.09897e-25
Fos	10.6663	0.0494984	6.13189	29.6798	24.6127	1.20587	TRUE	2.6255e-25
Tmsb10	10.6618	0.0495257	2.96995	7.89445	7.96463	0.991189	FALSE	2.7494e-25
Sat1	10.657	0.0495253	0.823595	1.18735	1.28766	0.922102	FALSE	2.88827e-25
Itgb1	10.655	0.0495162	0.98414	1.35767	1.63549	0.830126	FALSE	2.9434e-25
Fxyd1	10.6534	0.0494754	0.178631	0.196304	0.205071	0.957248	FALSE	2.98787e-25
Lamtor2	10.643	0.049444	0.292432	0.361718	0.355806	1.01662	FALSE	3.33216e-25
Psmb6	10.6298	0.0493833	0.301892	0.382813	0.369101	1.03715	FALSE	3.83027e-25
Ubash3a	10.6285	0.0426194	0.00111297	0.00111204	0.00113591	0.978986	FALSE	3.87347e-25
Mylk	10.6216	0.0493588	0.665554	0.929027	0.973209	0.954602	FALSE	4.16078e-25
1810037I17Rik	10.5784	0.0491493	0.416528	0.593782	0.539475	1.10067	TRUE	6.59313e-25
Hspa5	10.5436	0.0489953	0.816639	1.16509	1.27322	0.91507	FALSE	9.52459e-25
Ndufb6	10.5289	0.0489182	0.398164	0.513005	0.510963	1.004	FALSE	1.11101e-24
Atpif1	10.5102	0.0488393	1.04535	1.75887	1.77537	0.990707	FALSE	1.35171e-24
Miox	10.4906	0.0487447	0.559822	0.709613	0.779149	0.910753	FALSE	1.6583e-24
Wfdc15b	10.4904	0.0487349	0.340568	0.438393	0.424614	1.03245	FALSE	1.6583e-24
Akr1a1	10.4884	0.0487376	0.937674	1.34596	1.53196	0.878587	FALSE	1.6902e-24
Rps28	10.4762	0.0486638	2.80161	7.30853	7.29505	1.00185	FALSE	1.91832e-24
Hspa1a	10.4744	0.0486718	0.848637	1.26848	1.34007	0.946581	FALSE	1.9511e-24
Rpl6	10.4706	0.0486403	2.55008	6.08224	6.33813	0.959627	FALSE	2.02712e-24
Rpl35	10.4615	0.048612	0.92877	1.52011	1.51239	1.00511	FALSE	2.22476e-24
Id1	10.4306	0.0484461	0.244574	0.347904	0.290337	1.19828	TRUE	3.07415e-24
Ldha	10.4186	0.0484078	0.54591	0.772871	0.754628	1.02417	FALSE	3.48102e-24
Lamp1	10.413	0.0483852	0.873122	1.23967	1.39198	0.890583	FALSE	3.68089e-24
Micos13	10.3884	0.0482608	0.380078	0.487285	0.483355	1.00813	FALSE	4.7573e-24
Rpl23a	10.3729	0.0481971	1.28659	2.28689	2.36403	0.967372	FALSE	5.57927e-24
Ftl1	10.3594	0.0480931	4.28325	14.4096	13.9623	1.03203	FALSE	6.41038e-24
Timp2	10.3535	0.0481004	0.434057	0.589722	0.56715	1.0398	FALSE	6.80468e-24
Selenos	10.3352	0.047995	0.207012	0.23434	0.241137	0.971812	FALSE	8.21747e-24
D8Ertd738e	10.3308	0.0479917	0.40039	0.558541	0.514393	1.08583	TRUE	8.58622e-24
Arhgap24	10.3271	0.0479783	0.463272	0.583816	0.614299	0.950379	FALSE	8.90486e-24
Mrfap1	10.3217	0.0479513	0.431274	0.564299	0.562727	1.00279	FALSE	9.39516e-24
Aldob	10.3197	0.0479489	1.01976	1.44882	1.7164	0.844104	FALSE	9.57153e-24
Dad1	10.2771	0.0477432	0.443517	0.619269	0.582276	1.06353	TRUE	1.48736e-23
Ube2s	10.2756	0.0477259	0.26739	0.33288	0.321136	1.03657	FALSE	1.50626e-23
Cldn10	10.2606	0.0476664	0.442682	0.562397	0.580936	0.968088	FALSE	1.75665e-23
Gstm2	10.242	0.0475753	0.365331	0.588734	0.461182	1.27658	TRUE	2.12308e-23
Srrm2	10.2187	0.0474768	0.843628	1.14671	1.32953	0.86249	FALSE	2.69643e-23
Rpl5	10.2179	0.0474729	1.17251	2.1812	2.07832	1.0495	FALSE	2.71268e-23
Eif5a	10.1772	0.0472814	0.634112	0.893364	0.914099	0.977316	FALSE	4.11513e-23
Snrpd2	10.1706	0.0472369	0.294658	0.362638	0.358924	1.01035	FALSE	4.39207e-23
Pcbp2	10.1671	0.0472306	0.468002	0.599727	0.622055	0.964107	FALSE	4.5448e-23
Rpl17	10.1595	0.0471927	2.07624	4.77125	4.6808	1.01932	FALSE	4.902e-23
Acsm2	10.1499	0.0471502	0.434335	0.492347	0.567593	0.86743	FALSE	5.3948e-23
Smim6	10.1293	0.0469729	0.0859766	0.113675	0.094035	1.20885	TRUE	6.64752e-23
Mapt	10.1271	0.0470215	0.206455	0.259619	0.24042	1.07985	TRUE	6.78138e-23
Ctsh	10.1193	0.0469982	0.301336	0.392612	0.368316	1.06596	TRUE	7.32802e-23
Golim4	10.1008	0.0469118	0.301336	0.36645	0.368316	0.994933	FALSE	8.83163e-23
Tagln2	10.0966	0.0469042	0.6202	1.01491	0.88832	1.14251	TRUE	9.20027e-23
Col3a1	10.0872	0.0468615	0.773511	1.14546	1.18494	0.966686	FALSE	1.01028e-22
Hnrnpk	10.072	0.0467905	0.683639	0.956109	1.00774	0.948767	FALSE	1.176e-22
Rplp0	10.063	0.0467403	2.25849	5.50762	5.29539	1.04008	FALSE	1.2866e-22
Capns1	10.0611	0.0467356	0.469115	0.585325	0.623884	0.938194	FALSE	1.30823e-22
Cd14	10.0281	0.0465557	0.195604	0.250345	0.226502	1.10527	TRUE	1.82502e-22
Dbi	9.98427	0.046381	1.15721	1.80912	2.04098	0.886398	FALSE	2.83517e-22
Rpl26	9.9573	0.0462484	2.0818	4.48092	4.69914	0.953563	FALSE	3.71156e-22
Sfrp1	9.95484	0.0462369	0.441013	0.718061	0.578259	1.24176	TRUE	3.79628e-22
Hes1	9.9402	0.0461677	0.385086	0.481225	0.490954	0.980184	FALSE	4.38819e-22
Car15	9.937	0.0461336	0.214524	0.315503	0.250847	1.25775	TRUE	4.52153e-22
Selenof	9.93201	0.0461354	0.628548	0.888703	0.90376	0.98334	FALSE	4.74378e-22
Cavin3	9.90864	0.0460055	0.228715	0.287224	0.269357	1.06633	TRUE	5.98202e-22
Mustn1	9.90666	0.0459955	0.227602	0.289959	0.267897	1.08235	TRUE	6.08859e-22
Ldhb	9.88815	0.045931	1.36589	2.32671	2.57021	0.905258	FALSE	7.31065e-22
Rpl36a	9.88577	0.0459209	1.1458	1.95703	2.01331	0.972047	FALSE	7.47055e-22
H2afj	9.8713	0.045847	0.430996	0.56927	0.562285	1.01242	FALSE	8.61251e-22
Col1a1	9.85739	0.0457877	1.21091	2.17371	2.17303	1.00031	FALSE	9.87196e-22
Idh2	9.83791	0.0456876	0.357262	0.447892	0.449176	0.997142	FALSE	1.19573e-21
Etfb	9.81583	0.0455883	0.452421	0.631329	0.596635	1.05815	TRUE	1.48558e-21
Tecr	9.81011	0.0455521	0.291875	0.390432	0.355027	1.09972	TRUE	1.56884e-21
Ybx1	9.80445	0.0455385	1.60991	2.98054	3.24265	0.919168	FALSE	1.65579e-21
Uqcrb	9.79487	0.0454965	0.949917	1.47759	1.55902	0.947771	FALSE	1.81666e-21
Rbm3	9.79367	0.0454881	0.565387	0.796864	0.789024	1.00994	FALSE	1.83448e-21
Efnb1	9.75617	0.0452794	0.159711	0.184338	0.181604	1.01506	FALSE	2.65128e-21
Reg3g	9.75281	0.0431378	0.00361714	0.0041617	0.00377615	1.1021	TRUE	2.73485e-21
Sec61g	9.72252	0.0451568	0.640512	0.909419	0.926036	0.982056	FALSE	3.67659e-21
Mylpf	9.72018	0.0431324	0.00389538	0.00443793	0.00406917	1.09062	TRUE	3.75406e-21
Btg1	9.67558	0.0449388	0.993879	1.39768	1.65748	0.843255	FALSE	5.79969e-21
Bag1	9.66889	0.044902	0.462437	0.599897	0.612933	0.978731	FALSE	6.17877e-21
Scnn1b	9.64787	0.0447629	0.141068	0.176866	0.158788	1.11385	TRUE	7.57006e-21
Tmem176a	9.63958	0.0447696	0.692265	0.943402	1.02434	0.920985	FALSE	8.19007e-21
Csnk1a1	9.63577	0.0447519	0.679744	0.892398	1.00027	0.892158	FALSE	8.48143e-21
Gpx1	9.58916	0.0445345	1.19282	1.86512	2.12823	0.87637	FALSE	1.33119e-20
Cystm1	9.58802	0.0445272	0.589594	0.825397	0.832425	0.991557	FALSE	1.34317e-20
Psma7	9.57092	0.0444456	0.503895	0.676439	0.682046	0.99178	FALSE	1.58178e-20
Otoa	9.52963	0.0342149	0.000834725	0.00083426	0.000842391	0.990348	FALSE	2.35153e-20
Pet100	9.52813	0.0442207	0.182248	0.221438	0.209604	1.05646	TRUE	2.38079e-20
Dstn	9.50779	0.0441513	1.58041	2.51635	3.15838	0.796722	FALSE	2.88946e-20
Cfl1	9.50459	0.0441395	1.15776	1.86238	2.04234	0.91189	FALSE	2.97373e-20
Hnrnpa2b1	9.49527	0.0440959	1.20757	2.05654	2.16474	0.95002	FALSE	3.24543e-20
Foxq1	9.49323	0.0440481	0.170562	0.555092	0.195016	2.57679	TRUE	3.30294e-20
Nme1	9.46611	0.0439432	0.258486	0.328101	0.309025	1.06173	TRUE	4.27471e-20
Gadd45b	9.41064	0.043697	0.529215	0.75186	0.72552	1.0363	FALSE	7.24266e-20
Cpe	9.37891	0.0435335	0.249583	0.31203	0.297033	1.05049	FALSE	9.77034e-20
Psmb5	9.36611	0.0434798	0.316639	0.408479	0.390044	1.04726	FALSE	1.10084e-19
Tma7	9.34384	0.0433837	0.455203	0.593734	0.601147	0.987669	FALSE	1.35628e-19
Smdt1	9.34223	0.0433797	0.645799	0.904008	0.935933	0.96589	FALSE	1.37428e-19
Gadd45g	9.34188	0.0433687	0.340846	0.448501	0.42502	1.05525	TRUE	1.37606e-19
Arhgdia	9.3399	0.0433604	0.353645	0.452412	0.443822	1.01935	FALSE	1.39923e-19
Psmb4	9.33219	0.0433211	0.305231	0.380785	0.373819	1.01864	FALSE	1.50184e-19
Cryab	9.32882	0.043318	0.8798	1.6549	1.40625	1.17682	TRUE	1.54737e-19
Ucp2	9.32842	0.043311	0.443517	0.590324	0.582276	1.01382	FALSE	1.55002e-19
Eif3f	9.32805	0.0433092	0.437952	0.592447	0.573362	1.03329	FALSE	1.5524e-19
Rhoa	9.32689	0.0433092	0.82276	1.1506	1.28592	0.894764	FALSE	1.56641e-19
Ndufb8	9.32304	0.0432893	0.592654	0.832075	0.837964	0.992973	FALSE	1.62109e-19
Rpl12	9.30006	0.0431831	1.30607	2.65776	2.4141	1.10093	TRUE	2.00887e-19
Slc6a6	9.26291	0.042999	0.326656	0.39758	0.404425	0.983075	FALSE	2.84134e-19
Cisd1	9.24019	0.0428945	0.33389	0.390574	0.414892	0.941387	FALSE	3.50744e-19
Nr2f2	9.19068	0.0426692	0.504452	0.62912	0.682992	0.921124	FALSE	5.55387e-19
Tomm20	9.18417	0.0426333	0.36227	0.462656	0.456617	1.01323	FALSE	5.88848e-19
Lmna	9.16711	0.0425602	0.568726	0.767471	0.794968	0.965412	FALSE	6.88578e-19
Clic3	9.16157	0.0425154	0.238453	0.317463	0.2822	1.12496	TRUE	7.23429e-19
Mdh2	9.16078	0.0425279	0.446021	0.581138	0.586302	0.991191	FALSE	7.27299e-19
Slc25a4	9.12581	0.0423694	0.807179	1.17489	1.25368	0.937152	FALSE	1.00319e-18
Tuba1a	9.114	0.0423091	0.478297	0.738883	0.639055	1.15621	TRUE	1.11655e-18
Mrpl52	9.09191	0.0422052	0.432387	0.57781	0.564495	1.02359	FALSE	1.36579e-18
Fmo5	9.06281	0.0420484	0.182805	0.206762	0.210303	0.983163	FALSE	1.77986e-18
Rps27l	9.06266	0.0420721	0.572343	0.763065	0.801422	0.952138	FALSE	1.77986e-18
Tmod3	9.05944	0.0420508	0.368392	0.454286	0.465759	0.975367	FALSE	1.82959e-18
Crip2	9.04275	0.0419728	0.367835	0.476961	0.464926	1.02589	FALSE	2.1277e-18
Vdac1	9.03083	0.0419234	0.581803	0.803354	0.818379	0.98164	FALSE	2.3637e-18
Vdac2	9.03099	0.0419232	0.524207	0.720956	0.716856	1.00572	FALSE	2.3637e-18
Sec61b	9.02125	0.0418728	0.380634	0.51358	0.484197	1.06068	TRUE	2.57511e-18
Tmem234	9.01733	0.0418491	0.295771	0.372	0.360486	1.03194	FALSE	2.66377e-18
Ndufb5	9.0156	0.0418485	0.423484	0.556487	0.550403	1.01105	FALSE	2.70092e-18
Crlf1	8.98332	0.0410491	0.0144686	0.017603	0.0152368	1.15529	TRUE	3.6174e-18
Ptgs1	8.95215	0.0414438	0.0634391	0.0755736	0.0685913	1.1018	TRUE	4.79094e-18
Ccn1	8.95155	0.0415547	0.745965	1.04344	1.12964	0.923688	FALSE	4.80811e-18
Emc10	8.94145	0.0414759	0.17084	0.206263	0.195361	1.0558	TRUE	5.25884e-18
H3f3b	8.92714	0.0414216	3.22788	9.1195	9.03522	1.00933	FALSE	5.97381e-18
Tspan3	8.92621	0.0414237	0.290762	0.34822	0.353471	0.985144	FALSE	6.01295e-18
Dazap2	8.89876	0.0412955	0.285198	0.3325	0.345711	0.961785	FALSE	7.68881e-18
Pcbd1	8.89682	0.0412782	0.217028	0.257367	0.254097	1.01287	FALSE	7.8097e-18
Arf1	8.89581	0.0412911	0.500835	0.651405	0.676851	0.962405	FALSE	7.86598e-18
Smim31	8.88692	0.0345592	0.00139121	0.00138966	0.00143002	0.971779	FALSE	8.50536e-18
Ubl5	8.86998	0.0411715	0.571508	0.816065	0.799932	1.02017	FALSE	9.88602e-18
Cftr	8.86797	0.0360375	0.00139121	0.00138966	0.00143002	0.971779	FALSE	1.00476e-17
Micos10	8.86421	0.0411421	0.469672	0.641579	0.6248	1.02686	FALSE	1.03735e-17
Ppp1ca	8.85106	0.0410769	0.368948	0.501746	0.466593	1.07534	TRUE	1.16499e-17
Ndufb3	8.83281	0.0409921	0.369226	0.460628	0.46701	0.986335	FALSE	1.36918e-17
Cnbp	8.82896	0.0409777	0.472732	0.639529	0.629845	1.01538	FALSE	1.41453e-17
Hnrnpl	8.82852	0.0409729	0.369226	0.435579	0.46701	0.932699	FALSE	1.41747e-17
Dpp4	8.786	0.0407639	0.237618	0.270268	0.281095	0.961484	FALSE	2.06743e-17
Ran	8.78422	0.040762	0.316082	0.409388	0.389249	1.05174	TRUE	2.09656e-17
Htra1	8.77993	0.0407384	0.274346	0.346645	0.330684	1.04826	FALSE	2.17413e-17
Kng2	8.76793	0.0406888	0.365609	0.476924	0.461597	1.0332	FALSE	2.41418e-17
Pebp1	8.76727	0.0406903	0.503895	0.692582	0.682046	1.01545	FALSE	2.42397e-17
Mgl2	8.76489	0.0406351	0.128269	0.166398	0.143329	1.16095	TRUE	2.47132e-17
Ier5	8.754	0.0406184	0.29438	0.399818	0.358534	1.11515	TRUE	2.71706e-17
Ndrg1	8.74634	0.0405936	0.560378	0.750737	0.780135	0.962317	FALSE	2.90253e-17
Gnb1	8.73739	0.0405471	0.377295	0.458777	0.479148	0.957486	FALSE	3.13627e-17
Sostdc1	8.73652	0.0405322	0.254869	0.481642	0.304139	1.58362	TRUE	3.15481e-17
Rpl29	8.71345	0.0404416	1.39037	2.79413	2.63512	1.06034	TRUE	3.86109e-17
Anxa8	8.70921	0.0391777	0.0066778	0.00830496	0.0069952	1.18724	TRUE	4.00011e-17
Slc48a1	8.70903	0.0403889	0.168614	0.215369	0.1926	1.11822	TRUE	4.00011e-17
Ywhaq	8.69123	0.0403353	0.515582	0.69959	0.702009	0.996555	FALSE	4.67105e-17
Ifngr1	8.68467	0.040291	0.251252	0.305071	0.299273	1.01937	FALSE	4.94019e-17
Fermt2	8.6516	0.0401455	0.35754	0.422366	0.449588	0.939451	FALSE	6.59255e-17
Rhob	8.64831	0.0401369	0.649416	0.90461	0.942723	0.959571	FALSE	6.77318e-17
Lgals3	8.63407	0.0400708	0.735671	1.10573	1.1092	0.996874	FALSE	7.65926e-17
Grcc10	8.61616	0.0399763	0.306344	0.374538	0.375395	0.997717	FALSE	8.94093e-17
Mpc1	8.59724	0.0398964	0.515582	0.656729	0.702009	0.9355	FALSE	1.05254e-16
Aldh2	8.58545	0.0398381	0.40512	0.493778	0.521705	0.94647	FALSE	1.16429e-16
Rras	8.58401	0.0398113	0.185309	0.222818	0.213454	1.04387	FALSE	1.17687e-16
Ifi27l2a	8.58183	0.0398188	0.378687	0.53482	0.48125	1.11131	TRUE	1.19726e-16
Bloc1s1	8.58068	0.0398121	0.325264	0.395983	0.40242	0.984003	FALSE	1.20714e-16
Lgals1	8.57879	0.0398112	0.609627	0.878182	0.868883	1.0107	FALSE	1.22502e-16
Cldn8	8.57495	0.0397672	0.181135	0.225183	0.208208	1.08153	TRUE	1.26433e-16
Ndufs7	8.57389	0.0397806	0.347802	0.46013	0.435212	1.05726	TRUE	1.27384e-16
Hmgn1	8.56309	0.0397379	0.582081	0.789392	0.818879	0.963991	FALSE	1.39661e-16
Cenpx	8.55134	0.0396501	0.15192	0.181757	0.172037	1.0565	TRUE	1.54362e-16
Mrpl34	8.54529	0.0396262	0.163606	0.198107	0.186405	1.06278	TRUE	1.62393e-16
Hs3st6	8.53673	0.0395582	0.102115	0.119545	0.112468	1.06292	TRUE	1.74573e-16
Arl6ip1	8.52016	0.0395331	0.413189	0.518624	0.534254	0.970743	FALSE	2.01109e-16
Fam162a	8.51762	0.0395071	0.21842	0.266502	0.255905	1.04141	FALSE	2.05212e-16
Cav2	8.49216	0.0393909	0.233166	0.279044	0.275213	1.01392	FALSE	2.55113e-16
Kl	8.48559	0.0393521	0.181413	0.204764	0.208557	0.981817	FALSE	2.69491e-16
Csrp1	8.47737	0.0393315	0.377574	0.478328	0.479568	0.997414	FALSE	2.8872e-16
Srgap1	8.47311	0.0392706	0.119922	0.146205	0.13337	1.09624	TRUE	2.98979e-16
Ndufs6	8.45435	0.0392259	0.422649	0.539103	0.549088	0.981816	FALSE	3.5027e-16
Nedd8	8.45425	0.0392258	0.439622	0.574283	0.576031	0.996964	FALSE	3.5027e-16
Tcf21	8.45205	0.0392056	0.260434	0.315679	0.311664	1.01288	FALSE	3.56329e-16
Psma3	8.43949	0.0391556	0.380634	0.459586	0.484197	0.949171	FALSE	3.96082e-16
Tubb5	8.4366	0.0391396	0.358375	0.572339	0.450826	1.26953	TRUE	4.05323e-16
Pabpc1	8.43551	0.0391424	0.633556	0.8295	0.913064	0.90848	FALSE	4.08395e-16
Cd52	8.42909	0.0391005	0.307735	0.439088	0.377367	1.16356	TRUE	4.30717e-16
Tmed10	8.42	0.0390667	0.457429	0.580013	0.604765	0.959071	FALSE	4.64674e-16
Atp6v0b	8.36246	0.0387963	0.419866	0.530872	0.544711	0.974593	FALSE	7.56855e-16
Lamb3	8.35421	0.0380781	0.0122426	0.0148793	0.0128737	1.15579	TRUE	8.10334e-16
Sptssb	8.35102	0.0386782	0.0809683	0.0939155	0.0883585	1.06289	TRUE	8.31056e-16
Romo1	8.3477	0.0387293	0.476906	0.63473	0.636748	0.99683	FALSE	8.53367e-16
Snu13	8.33797	0.0386712	0.246244	0.299214	0.292565	1.02272	FALSE	9.25018e-16
Zfp36l1	8.33418	0.0386696	1.21508	1.82932	2.18342	0.837825	FALSE	9.53495e-16
Atp5c1	8.33357	0.0386669	0.791597	1.14136	1.22171	0.934235	FALSE	9.56853e-16
Morf4l1	8.32004	0.0386039	1.06566	1.50919	1.82264	0.828021	FALSE	1.07084e-15
Tspo	8.3099	0.0385538	0.547579	0.751562	0.757558	0.992086	FALSE	1.16448e-15
Ccnd2	8.30921	0.0385347	0.225654	0.257165	0.265345	0.969174	FALSE	1.16898e-15
Rbm39	8.30904	0.0385523	0.78158	1.10869	1.2013	0.922916	FALSE	1.16898e-15
Rab11b	8.304	0.0385055	0.195882	0.232146	0.226857	1.02331	FALSE	1.21766e-15
Tmem258	8.28969	0.0384456	0.240957	0.290935	0.285523	1.01896	FALSE	1.37115e-15
Txn1	8.28284	0.0384296	0.74374	1.0089	1.12521	0.896634	FALSE	1.45007e-15
Cyb5a	8.27669	0.0383991	0.556483	0.703321	0.773242	0.909575	FALSE	1.5244e-15
Cdc42	8.26954	0.0383674	0.728158	1.03852	1.09436	0.948981	FALSE	1.61588e-15
Tesc	8.26679	0.0383161	0.144964	0.185771	0.163532	1.13599	TRUE	1.65085e-15
Rnaset2b	8.2628	0.0383284	0.355871	0.43135	0.447115	0.964742	FALSE	1.70423e-15
Ndufs2	8.25682	0.0382983	0.321091	0.413989	0.39642	1.04432	FALSE	1.78889e-15
Cald1	8.25252	0.0382856	1.71675	3.593	3.5547	1.01077	FALSE	1.85137e-15
Pdpn	8.24758	0.0382348	0.173901	0.248904	0.199167	1.24972	TRUE	1.92633e-15
Sod2	8.24364	0.0382388	0.362549	0.467743	0.457032	1.02344	FALSE	1.98772e-15
Wls	8.2082	0.0380762	0.432944	0.546156	0.565379	0.966	FALSE	2.66715e-15
Ncl	8.19848	0.0380354	0.822482	1.266	1.28535	0.98495	FALSE	2.8873e-15
Gadd45a	8.19731	0.0380266	0.484418	0.648936	0.649241	0.99953	FALSE	2.91061e-15
Marveld1	8.19601	0.0379923	0.154702	0.180903	0.175449	1.03109	FALSE	2.93745e-15
Ndufa1	8.19555	0.0380209	0.616861	0.816426	0.882168	0.925477	FALSE	2.94388e-15
Anxa3	8.19326	0.0379928	0.233445	0.290326	0.27558	1.05351	TRUE	2.99572e-15
Psmb3	8.1889	0.03798	0.310518	0.386157	0.381318	1.01269	FALSE	3.10129e-15
Hmgb1	8.18609	0.0379767	1.37618	2.25756	2.59743	0.86915	FALSE	3.16945e-15
Lamb2	8.17202	0.0378838	0.170006	0.198477	0.194325	1.02136	FALSE	3.55593e-15
Pgam1	8.14521	0.0377781	0.34335	0.443169	0.428682	1.0338	FALSE	4.43242e-15
Cox17	8.1401	0.0377591	0.464385	0.582784	0.61612	0.945892	FALSE	4.61611e-15
Ndfip1	8.13371	0.0377312	0.580134	0.801954	0.815379	0.983536	FALSE	4.85853e-15
Clta	8.13037	0.0377134	0.485531	0.672905	0.6511	1.03349	FALSE	4.98629e-15
Qk	8.12743	0.0376971	0.387869	0.467384	0.495191	0.943847	FALSE	5.10041e-15
Urah	8.11875	0.0364373	0.00584307	0.00692382	0.00611784	1.13174	TRUE	5.46991e-15
Iscu	8.11478	0.0376371	0.35754	0.454094	0.449588	1.01002	FALSE	5.64296e-15
Rnaset2a	8.10113	0.0375743	0.389538	0.484455	0.497738	0.973313	FALSE	6.3036e-15
Atf3	8.09855	0.0375639	2.03979	4.79079	4.56137	1.0503	FALSE	6.42828e-15
Dscc1	8.09314	0.0356085	0.00445186	0.00443328	0.00465482	0.952406	FALSE	6.71005e-15
Serbp1	8.07674	0.0374664	0.755426	1.03313	1.14853	0.899517	FALSE	7.66396e-15
Mrpl12	8.07328	0.0374277	0.195882	0.233259	0.226857	1.02822	FALSE	7.87216e-15
Nop10	8.07206	0.037437	0.35754	0.455208	0.449588	1.0125	FALSE	7.93832e-15
Aebp1	8.05653	0.0373673	0.438509	0.571364	0.574251	0.994972	FALSE	9.00012e-15
Ndufa12	8.0456	0.0373193	0.562604	0.760483	0.784082	0.969902	FALSE	9.82592e-15
Chka	8.03452	0.0372577	0.281024	0.329019	0.339916	0.967944	FALSE	1.07384e-14
Mtch1	8.03366	0.0372601	0.415971	0.540808	0.538603	1.00409	FALSE	1.07971e-14
Aif1l	8.00399	0.0371167	0.317474	0.399878	0.391238	1.02208	FALSE	1.3725e-14
Erh	7.98604	0.037005	0.133278	0.151728	0.149351	1.01592	FALSE	1.58531e-14
Nap1l1	7.97316	0.0369784	0.447412	0.556794	0.588543	0.946054	FALSE	1.75686e-14
March2	7.97082	0.0369584	0.268503	0.330614	0.322659	1.02465	FALSE	1.7877e-14
Tpm1	7.95952	0.0369168	1.62799	3.00017	3.29473	0.910598	FALSE	1.95567e-14
Tspan8	7.9541	0.0368836	0.312743	0.381986	0.384486	0.993499	FALSE	2.04005e-14
Nsa2	7.94846	0.0368613	0.394268	0.483251	0.504977	0.956976	FALSE	2.13178e-14
Fosb	7.94173	0.0368316	1.83139	3.19338	3.90117	0.818571	FALSE	2.24736e-14
Gpi1	7.9213	0.036735	0.409015	0.524561	0.527752	0.993954	FALSE	2.64504e-14
Pnisr	7.91122	0.0366886	0.430996	0.529192	0.562285	0.941145	FALSE	2.86394e-14
Aopep	7.89998	0.0366273	0.267668	0.329113	0.321517	1.02363	FALSE	3.12946e-14
Tmed9	7.88172	0.0365434	0.286867	0.35381	0.348035	1.01659	FALSE	3.61716e-14
Sox15	7.87677	0.0314438	0.00139121	0.00138966	0.00143002	0.971779	FALSE	3.75744e-14
Ccl3	7.87629	0.0364431	0.0712298	0.0923365	0.0773254	1.19413	TRUE	3.76631e-14
Cmtm7	7.86435	0.036449	0.176683	0.202284	0.202637	0.99826	FALSE	4.1369e-14
Gabarapl1	7.84552	0.0363779	0.34335	0.441499	0.428682	1.0299	FALSE	4.80025e-14
Hint2	7.83655	0.0363237	0.206733	0.257556	0.240778	1.06968	TRUE	5.14785e-14
Mlf2	7.82924	0.0362952	0.252365	0.30451	0.300768	1.01244	FALSE	5.44785e-14
Degs1	7.82708	0.0362782	0.195047	0.229967	0.225793	1.01849	FALSE	5.53395e-14
Ccnd1	7.82156	0.0362625	0.291319	0.373501	0.354249	1.05435	TRUE	5.77296e-14
Hif3a	7.81442	0.0292074	0.00111297	0.00166867	0.00113591	1.46902	TRUE	6.10054e-14
Ppp1r15a	7.80619	0.0361999	0.548971	0.811545	0.760002	1.06782	TRUE	6.50224e-14
Ech1	7.80557	0.0361896	0.315804	0.395369	0.388852	1.01676	FALSE	6.5247e-14
Snrpb	7.79108	0.036121	0.309961	0.408211	0.380527	1.07275	TRUE	7.30713e-14
Btf3	7.77878	0.0360739	0.715081	1.01704	1.06867	0.951689	FALSE	8.04143e-14
Vapa	7.7677	0.0360135	0.323038	0.39687	0.399218	0.994119	FALSE	8.76375e-14
Eif3c	7.76067	0.0359853	0.441291	0.53997	0.578705	0.933066	FALSE	9.23598e-14
Pcolce	7.76079	0.0359766	0.263773	0.338977	0.316201	1.07203	TRUE	9.23598e-14
Nfkbia	7.75537	0.0359649	0.828881	1.24012	1.29867	0.954921	FALSE	9.61515e-14
Adm	7.74671	0.0358985	0.171953	0.204768	0.196744	1.04079	FALSE	1.02632e-13
Stmn4	7.74683	0.0317234	0.00139121	0.00138966	0.00143002	0.971779	FALSE	1.02632e-13
Adamts2	7.74091	0.035795	0.0562048	0.0636367	0.0605437	1.05109	TRUE	1.07269e-13
Fkbp8	7.732	0.0358365	0.218141	0.270241	0.255543	1.05752	TRUE	1.1488e-13
Rpl27	7.73024	0.0358464	1.43016	2.6148	2.74182	0.953673	FALSE	1.16306e-13
Ifitm1	7.72626	0.0357867	0.126043	0.151378	0.140665	1.07616	TRUE	1.19814e-13
Cd63	7.72319	0.0358144	1.13968	1.70773	1.99851	0.854503	FALSE	1.22558e-13
Rpl22	7.72212	0.035809	1.33166	2.52788	2.48047	1.01911	FALSE	1.23409e-13
Pdia6	7.72127	0.0357967	0.331664	0.439927	0.411664	1.06865	TRUE	1.24051e-13
Cntn6	7.69909	0.0289143	0.000834725	0.00083426	0.000842391	0.990348	FALSE	1.47376e-13
Lig1	7.69888	0.0355488	0.0417362	0.0489117	0.044616	1.09628	TRUE	1.47407e-13
Cd151	7.69721	0.0356794	0.263495	0.321033	0.315823	1.0165	FALSE	1.49122e-13
Hnrnpf	7.69029	0.0356566	0.442404	0.561808	0.580489	0.967818	FALSE	1.57177e-13
Wtip	7.68772	0.0356189	0.151642	0.17544	0.171696	1.0218	FALSE	1.60131e-13
Gpx8	7.6818	0.0355946	0.17251	0.213483	0.197436	1.08128	TRUE	1.67461e-13
Nfe2l1	7.67798	0.0356008	0.522816	0.649772	0.714455	0.909464	FALSE	1.72277e-13
Myh11	7.67068	0.0355692	0.972176	1.63964	1.60862	1.01928	FALSE	1.82112e-13
Slpi	7.64725	0.0348789	0.00946021	0.00992996	0.00992076	1.00093	FALSE	2.18237e-13
Npy6r	7.64516	0.0349288	0.0147468	0.0167599	0.0155317	1.07908	TRUE	2.21477e-13
Sept11	7.63117	0.0353766	0.337785	0.38907	0.420556	0.925133	FALSE	2.46538e-13
Ndufab1	7.6246	0.0353492	0.43044	0.560287	0.561402	0.998013	FALSE	2.59039e-13
Cxcl12	7.62312	0.035342	0.414302	0.49488	0.535993	0.923297	FALSE	2.6165e-13
Gm11808	7.6224	0.0353418	0.581247	0.811237	0.817379	0.992487	FALSE	2.62738e-13
Pkig	7.61945	0.035305	0.177518	0.208946	0.203679	1.02586	FALSE	2.68411e-13
Sdc1	7.60554	0.0351823	0.0701169	0.0824744	0.0760729	1.08415	TRUE	2.98487e-13
Tjp1	7.58583	0.0351513	0.200612	0.24836	0.23291	1.06634	TRUE	3.47075e-13
Fabp4	7.58278	0.0350896	0.0776294	0.0844257	0.0845694	0.998301	FALSE	3.54818e-13
Rprm	7.57923	0.0345803	0.0141903	0.0178893	0.0149414	1.1973	TRUE	3.6413e-13
Scd2	7.57625	0.0351177	0.294936	0.342713	0.359315	0.953797	FALSE	3.72071e-13
Calm1	7.56778	0.0350883	1.04508	1.54932	1.77472	0.872992	FALSE	3.96558e-13
Gins2	7.56049	0.0345961	0.015025	0.0175866	0.0158259	1.11126	TRUE	4.18843e-13
Wnk1	7.55624	0.0350293	0.430161	0.592533	0.560961	1.05628	TRUE	4.32134e-13
Id2	7.52512	0.0348845	0.440456	0.558797	0.577368	0.967836	FALSE	5.47823e-13
Vkorc1	7.52344	0.0348535	0.160824	0.194557	0.182974	1.0633	TRUE	5.54095e-13
Gabarapl2	7.51937	0.0348533	0.331664	0.401519	0.411664	0.975355	FALSE	5.70842e-13
Rbx1	7.51492	0.0348358	0.407067	0.530882	0.524726	1.01173	FALSE	5.89759e-13
Psmb1	7.50698	0.034795	0.318865	0.388138	0.393229	0.987054	FALSE	6.25705e-13
Cldn5	7.50572	0.0347701	0.159154	0.189525	0.180919	1.04757	FALSE	6.30885e-13
Gdf15	7.4983	0.0347504	0.264608	0.330464	0.317338	1.04136	FALSE	6.66707e-13
Cltrn	7.49576	0.0347454	0.35281	0.394833	0.442589	0.892099	FALSE	6.78778e-13
Tmem256	7.48019	0.0346697	0.309683	0.373594	0.380132	0.982801	FALSE	7.63148e-13
Lrrfip1	7.47475	0.0346445	0.335003	0.43603	0.416508	1.04687	FALSE	7.93159e-13
Pkm	7.47487	0.0346507	0.486923	0.653461	0.653425	1.00005	FALSE	7.93159e-13
F3	7.46035	0.0345526	0.138286	0.156491	0.155409	1.00696	FALSE	8.83613e-13
Prelid1	7.45869	0.0345653	0.260434	0.317349	0.311664	1.01824	FALSE	8.93553e-13
Ctsb	7.45813	0.0345755	0.712577	1.00977	1.06378	0.949227	FALSE	8.96065e-13
Tuba1c	7.4489	0.0345241	0.324986	0.405348	0.40202	1.00828	FALSE	9.59699e-13
Ctsd	7.43853	0.0344832	0.637451	0.897467	0.920321	0.975167	FALSE	1.03664e-12
Adamts1	7.42452	0.0344164	0.547579	0.774941	0.757558	1.02295	FALSE	1.15089e-12
Xkr4	7.41743	0.0316701	0.00278242	0.00333208	0.00289944	1.14922	TRUE	1.21247e-12
Nebl	7.41696	0.0343115	0.0759599	0.0863521	0.0826751	1.04448	FALSE	1.21509e-12
Sub1	7.41664	0.0343795	0.518086	0.68559	0.70631	0.970665	FALSE	1.21638e-12
Tbc1d1	7.40198	0.0342822	0.14552	0.16557	0.164211	1.00828	FALSE	1.35657e-12
Tspan15	7.38541	0.034205	0.144129	0.161798	0.162514	0.995595	FALSE	1.53456e-12
Arpc1b	7.38355	0.0342244	0.508069	0.681955	0.689154	0.989555	FALSE	1.55406e-12
Mtln	7.37521	0.0341524	0.12493	0.134959	0.139336	0.968586	FALSE	1.65225e-12
Klf9	7.37431	0.0341772	0.360601	0.442711	0.454133	0.974849	FALSE	1.66115e-12
Cops9	7.37256	0.0341709	0.426544	0.557503	0.555234	1.00409	FALSE	1.68074e-12
Nme7	7.37042	0.0341555	0.290484	0.338084	0.353082	0.957522	FALSE	1.70562e-12
Txn2	7.3618	0.0341052	0.191708	0.220683	0.221546	0.996101	FALSE	1.81697e-12
Nsd1	7.35734	0.0340885	0.226767	0.260001	0.266802	0.974509	FALSE	1.87607e-12
Ywhae	7.34586	0.0340507	0.705899	0.966361	1.05076	0.919678	FALSE	2.04158e-12
Npc2	7.34461	0.0340396	0.396216	0.524851	0.507967	1.03324	FALSE	2.05795e-12
Plvap	7.34335	0.0339694	0.0795771	0.0972004	0.0867802	1.12008	TRUE	2.07464e-12
Nptn	7.33672	0.0339962	0.277685	0.342575	0.335294	1.02172	FALSE	2.17695e-12
Oas3	7.33556	0.0282796	0.00111297	0.00111204	0.00113591	0.978986	FALSE	2.19283e-12
Ssr4	7.32291	0.0339345	0.315526	0.39972	0.388454	1.029	FALSE	2.40666e-12
Nlgn1	7.31958	0.0275761	0.000834725	0.00083426	0.000842391	0.990348	FALSE	2.46378e-12
Eif3h	7.31836	0.0339149	0.34335	0.433149	0.428682	1.01042	FALSE	2.48296e-12
Tapbp	7.31625	0.0338906	0.187813	0.219378	0.216614	1.01276	FALSE	2.51886e-12
Cpq	7.31118	0.0338694	0.213411	0.263099	0.249405	1.05491	TRUE	2.61214e-12
Son	7.30687	0.0338689	0.801614	1.1588	1.24223	0.932835	FALSE	2.69353e-12
Rps19	7.29921	0.0338288	2.01169	4.62274	4.47008	1.03415	FALSE	2.84767e-12
Mt2	7.29601	0.0338119	0.3734	0.504564	0.473277	1.06611	TRUE	2.91226e-12
Man1a2	7.29453	0.0337914	0.202282	0.244348	0.235052	1.03955	FALSE	2.94049e-12
Cndp2	7.29046	0.0337555	0.125765	0.139481	0.140333	0.99393	FALSE	3.02647e-12
Cavin1	7.28466	0.0337567	0.331942	0.423321	0.412067	1.02731	FALSE	3.15545e-12
Aplp1	7.28235	0.0337138	0.12187	0.138219	0.135687	1.01866	FALSE	3.20568e-12
Tpr	7.2811	0.0337421	0.38286	0.487388	0.487572	0.999622	FALSE	3.23114e-12
Tspan2	7.27411	0.0336732	0.114914	0.129569	0.127433	1.01676	FALSE	3.39837e-12
Arglu1	7.24701	0.0335864	0.503339	0.639705	0.6811	0.939223	FALSE	4.14665e-12
Snrpg	7.24395	0.03357	0.424597	0.606754	0.552158	1.09888	TRUE	4.23565e-12
Slc38a2	7.24169	0.0335606	0.446856	0.565641	0.587647	0.962554	FALSE	4.30104e-12
Mrpl20	7.2269	0.0334768	0.212577	0.254826	0.248324	1.02619	FALSE	4.78974e-12
Trf	7.22161	0.0334383	0.141347	0.163706	0.159126	1.02878	FALSE	4.97347e-12
Ripor1	7.20696	0.0333757	0.16778	0.201455	0.191566	1.05163	TRUE	5.53108e-12
Anxa2	7.2021	0.0333781	0.639121	0.926507	0.923437	1.00332	FALSE	5.72431e-12
Lurap1l	7.20058	0.0332151	0.0347802	0.038033	0.0370727	1.0259	FALSE	5.78089e-12
Gstt1	7.19847	0.0333471	0.238175	0.298392	0.281832	1.05876	TRUE	5.86347e-12
Pmepa1	7.18645	0.0333027	0.467724	0.586907	0.621597	0.944191	FALSE	6.39459e-12
Sf3b6	7.18197	0.0332675	0.205899	0.235913	0.239703	0.984187	FALSE	6.59915e-12
H1f0	7.17294	0.0332363	0.350306	0.413572	0.438896	0.9423	FALSE	7.04038e-12
Uqcrc2	7.17117	0.0332268	0.326656	0.397024	0.404425	0.981698	FALSE	7.12219e-12
Rab27b	7.17091	0.033122	0.0486923	0.0619201	0.052237	1.18537	TRUE	7.12675e-12
Pnrc1	7.16496	0.0332033	0.522259	0.675402	0.713495	0.94661	FALSE	7.43323e-12
Chpt1	7.16403	0.0331995	0.547579	0.679756	0.757558	0.8973	FALSE	7.4741e-12
Rps6	7.15762	0.0331715	1.13383	2.02133	1.98442	1.0186	FALSE	7.82177e-12
Cycs	7.15704	0.0331685	0.716472	0.941855	1.0714	0.879091	FALSE	7.84429e-12
Nr4a2	7.14305	0.0330752	0.157206	0.196543	0.178524	1.10093	TRUE	8.67453e-12
Dynll1	7.14221	0.0330987	0.669727	0.941544	0.981143	0.959639	FALSE	8.71679e-12
Palld	7.12855	0.0330283	0.336116	0.410791	0.418126	0.982458	FALSE	9.61426e-12
Tbca	7.12782	0.033029	0.480801	0.612629	0.643215	0.952448	FALSE	9.65282e-12
Oat	7.12733	0.033021	0.320534	0.413789	0.395622	1.04592	FALSE	9.67481e-12
Loxl2	7.12703	0.0329949	0.134669	0.150521	0.151031	0.996621	FALSE	9.68305e-12
Epn3	7.12266	0.0329312	0.0712298	0.0789772	0.0773254	1.02136	FALSE	9.98224e-12
Slc39a4	7.12229	0.032056	0.0066778	0.00774833	0.0069952	1.10766	TRUE	9.99642e-12
Ndufs8	7.12129	0.0329889	0.256539	0.307117	0.306392	1.00237	FALSE	1.00559e-11
Ywhaz	7.11786	0.0329841	0.553979	0.661294	0.768821	0.86014	FALSE	1.02959e-11
Ccl2	7.11411	0.0329374	0.14719	0.19013	0.166249	1.14364	TRUE	1.05657e-11
Ptov1	7.09956	0.0328814	0.207846	0.252084	0.242213	1.04075	FALSE	1.17254e-11
Aqp1	7.08678	0.0328199	0.185031	0.225982	0.213104	1.06043	TRUE	1.28432e-11
Wdr83os	7.0826	0.0328052	0.22621	0.266933	0.266073	1.00323	FALSE	1.32201e-11
Dusp3	7.07603	0.0327767	0.253756	0.307981	0.30264	1.01765	FALSE	1.3844e-11
Snrnp70	7.07544	0.0327808	0.365053	0.453396	0.460766	0.984004	FALSE	1.38854e-11
H2afv	7.06163	0.0327056	0.222315	0.277587	0.260981	1.06363	TRUE	1.53187e-11
Rasd1	7.05857	0.0327026	0.373122	0.503936	0.472858	1.06572	TRUE	1.56388e-11
Hsp90b1	7.04924	0.0326649	0.776294	1.0866	1.19057	0.91267	FALSE	1.67031e-11
Cuedc2	7.03603	0.0325709	0.135504	0.155026	0.15204	1.01964	FALSE	1.83409e-11
Ly86	7.03329	0.0325356	0.0934891	0.109265	0.102603	1.06493	TRUE	1.86813e-11
Hnrnpa3	7.01979	0.0325273	0.900111	1.36018	1.44996	0.938085	FALSE	2.05529e-11
Eef1b2	7.01739	0.0325159	0.793545	1.21425	1.22569	0.990671	FALSE	2.08824e-11
B830017H08Rik	7.01139	0.032131	0.017251	0.0202979	0.0181772	1.11667	TRUE	2.17694e-11
Eif3i	7.00044	0.0324219	0.239844	0.299264	0.284045	1.05358	TRUE	2.35105e-11
Rfc3	6.99855	0.032278	0.0386756	0.0438698	0.0412867	1.06257	TRUE	2.37996e-11
Scnn1g	6.98924	0.0323347	0.10128	0.111643	0.111509	1.0012	FALSE	2.54014e-11
Rsad2	6.98779	0.0323447	0.134947	0.159073	0.151367	1.05091	FALSE	2.56331e-11
Jun	6.98736	0.0323533	3.8606	10.528	11.8854	0.885797	FALSE	2.56785e-11
Pla2g7	6.98561	0.0323219	0.101002	0.109751	0.11119	0.987065	FALSE	2.59692e-11
Lsm6	6.96419	0.0322409	0.157485	0.186714	0.178866	1.04388	FALSE	3.02036e-11
Slc3a2	6.95544	0.0322144	0.264608	0.319332	0.317338	1.00628	FALSE	3.20986e-11
Crim1	6.9515	0.0321959	0.258486	0.301382	0.309025	0.975268	FALSE	3.29257e-11
Iqgap2	6.95153	0.0321848	0.17557	0.213809	0.201248	1.06242	TRUE	3.29257e-11
Mrpl57	6.94327	0.0321409	0.156093	0.194108	0.177156	1.09569	TRUE	3.48614e-11
Pgam2	6.93444	0.0320494	0.0670562	0.0798329	0.0726373	1.09906	TRUE	3.70611e-11
Ddx5	6.93198	0.0321132	1.94992	3.98413	4.27191	0.932636	FALSE	3.76645e-11
Rnf10	6.92204	0.0320569	0.244018	0.283606	0.289595	0.979318	FALSE	4.03565e-11
Pak2	6.91275	0.0320135	0.237618	0.264702	0.281095	0.941682	FALSE	4.30365e-11
Ndufv2	6.91249	0.0320197	0.370618	0.465443	0.469096	0.992213	FALSE	4.30618e-11
Sdhb	6.91158	0.0320161	0.390373	0.508574	0.499013	1.01916	FALSE	4.32838e-11
Calr	6.90862	0.0320074	0.700334	0.921865	1.03995	0.886451	FALSE	4.41433e-11
Cited2	6.90764	0.0319975	0.37813	0.466775	0.480409	0.97162	FALSE	4.43916e-11
Tns1	6.89996	0.0319624	0.396216	0.480876	0.507967	0.946668	FALSE	4.68035e-11
Nfic	6.89405	0.0319334	0.359488	0.440173	0.452479	0.972803	FALSE	4.87303e-11
Tceal9	6.88888	0.031911	0.415415	0.525128	0.537733	0.97656	FALSE	5.04695e-11
Ecrg4	6.88173	0.0317297	0.0383973	0.0441695	0.0409858	1.07768	TRUE	5.30049e-11
Anapc5	6.88101	0.0318584	0.18837	0.213046	0.217317	0.980347	FALSE	5.32103e-11
Clic1	6.88031	0.0318717	0.469393	0.653808	0.624342	1.0472	FALSE	5.34065e-11
Mrpl23	6.87916	0.0318512	0.205342	0.244491	0.238987	1.02303	FALSE	5.37713e-11
Asah1	6.83851	0.0316571	0.166945	0.184757	0.190532	0.969691	FALSE	7.13798e-11
Raly	6.83771	0.0316593	0.211185	0.249015	0.246524	1.0101	FALSE	7.16911e-11
Taldo1	6.83702	0.0316679	0.391208	0.50152	0.50029	1.00246	FALSE	7.1949e-11
Atp6v1g1	6.82789	0.0316267	0.448525	0.575836	0.590338	0.975433	FALSE	7.65885e-11
Aldh1a1	6.82671	0.0314039	0.0267112	0.0293448	0.0283124	1.03647	FALSE	7.71244e-11
Ranbp1	6.81326	0.031546	0.230384	0.294807	0.27155	1.08565	TRUE	8.45903e-11
Dst	6.8106	0.0315465	0.489705	0.64629	0.658086	0.982075	FALSE	8.60653e-11
Tsn	6.80727	0.0315126	0.179466	0.205746	0.206115	0.998206	FALSE	8.79716e-11
Atraid	6.80185	0.0314856	0.168336	0.186239	0.192255	0.968708	FALSE	9.12352e-11
Mertk	6.79978	0.0314603	0.116027	0.132652	0.12875	1.03031	FALSE	9.24467e-11
Mmp23	6.79719	0.0314506	0.121592	0.139678	0.135355	1.03194	FALSE	9.40087e-11
Ackr3	6.78719	0.0313825	0.0851419	0.0973968	0.0930884	1.04628	FALSE	1.00635e-10
Reep5	6.78368	0.0314163	0.325821	0.39228	0.403222	0.972864	FALSE	1.02983e-10
Chd4	6.78317	0.0314195	0.548971	0.689085	0.760002	0.906688	FALSE	1.03228e-10
Ctsz	6.7804	0.0313967	0.268225	0.332711	0.322278	1.03237	FALSE	1.05096e-10
Eif4a3	6.78009	0.031376	0.134112	0.148444	0.150359	0.987263	FALSE	1.05194e-10
Cfap53	6.77823	0.0284571	0.00166945	0.00166713	0.00172447	0.966745	FALSE	1.0643e-10
Ivns1abp	6.77147	0.0313614	0.388982	0.492681	0.496889	0.991533	FALSE	1.11392e-10
Ewsr1	6.76994	0.0313447	0.226767	0.267238	0.266802	1.00163	FALSE	1.12439e-10
1810058I24Rik	6.75856	0.031292	0.241235	0.306665	0.285893	1.07266	TRUE	1.21491e-10
Depp1	6.74916	0.0311952	0.0751252	0.109022	0.0817286	1.33395	TRUE	1.29471e-10
Pomp	6.74688	0.0312451	0.356149	0.458706	0.447527	1.02498	FALSE	1.31359e-10
Ptp4a3	6.7421	0.0312061	0.165275	0.192548	0.188467	1.02165	FALSE	1.35598e-10
Pafah1b1	6.72767	0.0311566	0.383417	0.454676	0.488417	0.930919	FALSE	1.49565e-10
Tmco1	6.72119	0.0311268	0.385086	0.463412	0.490954	0.943902	FALSE	1.56186e-10
Unc93b1	6.69441	0.0309724	0.123539	0.137809	0.137676	1.00097	FALSE	1.87417e-10
Siva1	6.68652	0.0309359	0.135504	0.170612	0.15204	1.12216	TRUE	1.97555e-10
Vps28	6.68136	0.0309273	0.19143	0.214388	0.221193	0.969233	FALSE	2.04396e-10
App	6.67247	0.0309041	1.15081	1.6839	2.02544	0.831376	FALSE	2.16926e-10
Vtn	6.67172	0.0279044	0.00250417	0.00305524	0.00260634	1.17223	TRUE	2.17775e-10
Zcrb1	6.65328	0.0308019	0.248748	0.288789	0.295914	0.975921	FALSE	2.466e-10
Eva1b	6.64965	0.0307773	0.1931	0.261617	0.223314	1.17152	TRUE	2.52457e-10
H2-DMb1	6.64052	0.0307283	0.153868	0.179769	0.174425	1.03064	FALSE	2.68289e-10
Mgat5	6.63448	0.0306975	0.144129	0.169035	0.162514	1.04012	FALSE	2.79183e-10
Tax1bp1	6.6333	0.0307183	0.490262	0.636281	0.65902	0.965497	FALSE	2.811e-10
Kif5b	6.63309	0.030718	0.533111	0.712652	0.732281	0.973195	FALSE	2.81169e-10
Chmp2a	6.63011	0.0307011	0.388425	0.493114	0.496039	0.994102	FALSE	2.86569e-10
Arl3	6.62744	0.0306663	0.155815	0.19336	0.176815	1.09358	TRUE	2.91455e-10
Zfhx3	6.62247	0.0306631	0.329438	0.398538	0.408443	0.975748	FALSE	3.01057e-10
Adgrg1	6.62062	0.0306442	0.20256	0.233381	0.23541	0.991381	FALSE	3.0451e-10
Atp6v1g3	6.61804	0.0306451	0.400111	0.497256	0.513964	0.967492	FALSE	3.09141e-10
Cdc37	6.61813	0.0306395	0.280189	0.348692	0.338759	1.02932	FALSE	3.09141e-10
Spata31d1a	6.61679	0.0239302	0.000834725	0.00083426	0.000842391	0.990348	FALSE	3.11399e-10
Eif4a2	6.61346	0.0306222	0.372287	0.45641	0.471603	0.967783	FALSE	3.18125e-10
Mob2	6.6073	0.0305685	0.13606	0.160442	0.152713	1.05061	FALSE	3.31238e-10
Ces2f	6.60046	0.0271822	0.00166945	0.00166713	0.00172447	0.966745	FALSE	3.46485e-10
Sf3b2	6.59827	0.0305493	0.331664	0.437144	0.411664	1.06189	TRUE	3.51244e-10
Eif3k	6.59781	0.030548	0.356706	0.4995	0.448351	1.11408	TRUE	3.51927e-10
Prkar1a	6.59459	0.0305353	0.404007	0.502472	0.519982	0.966326	FALSE	3.5924e-10
Ube2n	6.58165	0.0304624	0.208681	0.249232	0.24329	1.02442	FALSE	3.91477e-10
Papola	6.57893	0.0304451	0.166945	0.180304	0.190532	0.946319	FALSE	3.98236e-10
Sra1	6.57642	0.0304264	0.139677	0.154156	0.157097	0.981275	FALSE	4.0457e-10
Foxc2	6.57292	0.0303928	0.10128	0.122776	0.111509	1.10104	TRUE	4.13702e-10
Ezr	6.5702	0.0304251	0.602949	0.797219	0.856677	0.930595	FALSE	4.20841e-10
Tm2d3	6.56766	0.0303661	0.0982193	0.113646	0.108004	1.05224	TRUE	4.27612e-10
Rnh1	6.56309	0.030376	0.205342	0.245605	0.238987	1.02769	FALSE	4.40402e-10
Hspb1	6.56226	0.030389	1.09738	1.95044	1.89733	1.02799	FALSE	4.42357e-10
Tinagl1	6.55471	0.0303388	0.227323	0.279788	0.267532	1.04581	FALSE	4.64811e-10
Chaf1b	6.54754	0.029732	0.00946021	0.0110432	0.00992076	1.11314	TRUE	4.87115e-10
Snrpf	6.54509	0.0302957	0.241514	0.294563	0.286263	1.029	FALSE	4.94589e-10
Bcap31	6.54151	0.0302792	0.250139	0.312309	0.297779	1.04879	FALSE	5.06002e-10
Prdx2	6.53999	0.0302826	0.519199	0.706701	0.708224	0.997849	FALSE	5.10569e-10
Zeb2	6.53934	0.03028	0.513077	0.620619	0.697716	0.889502	FALSE	5.12225e-10
Mdk	6.53907	0.0302721	0.306066	0.388903	0.375001	1.03707	FALSE	5.12568e-10
Col1a2	6.53742	0.0302731	1.00946	1.63531	1.69287	0.965998	FALSE	5.17674e-10
Psma4	6.53593	0.0302565	0.287702	0.343033	0.349199	0.982343	FALSE	5.2224e-10
Dpm3	6.53157	0.0302305	0.229271	0.299215	0.270088	1.10785	TRUE	5.37077e-10
Top1	6.5267	0.0302191	0.454925	0.59037	0.600695	0.98281	FALSE	5.54185e-10
Rpl4	6.52367	0.0302087	0.771007	1.11343	1.17987	0.943683	FALSE	5.6487e-10
[truncated: 3,050 more rows]

## Sheet: S_Table_07
Supplementary Table 7: Information on the human samples.
[truncated: 17 more rows]

[truncated: 1 more sheets: S_Table_08]
